# Supplementary material for: Spatial Factors Outweigh Environmental Variables in Explaining Fish Beta Diversity Within A Massive Anthropogenically Homogenized Water‐Transfer Canal
Source: Ecol Evol. 2026 Jul 29;16(8):e74077. doi: 10.1002/ece3.74077 (PMC13416753; doi:10.1002/ece3.74077)
Supplement: Supplementary file 2 — Data S2: Environmental variables. [file ECE3-16-e74077-s005.xlsx]

## Sheet: Sheet1
sample	T	DO	Sal	pH	V	COD	TN	TP	NH3	NO3	SiO3	TOC
BQ	14.278	10.34	0.15	8.19	0.144	1.8	1.2	0.054	0.025	0.9	5.8	5.5
TC	14.477	10.16	0.13	8	0.047	1.9	1.3	0.051	0.025	0.91	5.7	5.2
YY	14.302	9.69	0.15	8.23	0.22	1.8	1.4	0.054	0.025	0.91	5.6	5.5
DZ01	15.027	9.92	0.15	8.26	0.118	1.9	1.25	0.046	0.025	0.89	5.7	6.4
DZ03	15.796	9.97	0.15	8.35	0.194	1.8	1.26	0.064	0.025	0.91	5.7	6.9
ZP01	14.302	10.07	0.15	8.4	0.205	2	1.6	0.062	0.025	0.9	5.7	7.2
ZP02	15.235	9.98	0.15	8.32	0.178	2.1	1.67	0.101	0.14	0.91	5.6	5.7
CG	16.427	10.07	0.15	8.37	0.076	1.8	1.2	0.056	0.025	0.9	5.6	5.3
FC01	15.473	10.41	0.15	8.4	0.115	2.3	1.69	0.067	0.23	0.9	5.5	5.8
FC02	15.732	10.57	0.15	8.25	0.117	2	1.66	0.065	0.025	0.9	4.9	5.2
FC03	16.736	10.35	0.15	8.24	0.209	1.9	1.78	0.067	0.025	0.87	5	5.2
FC04	17.437	10.34	0.15	8.25	0.069	2	1.42	0.054	0.025	0.89	4.9	5.5
YX	17.394	10.58	0.15	8.28	0.095	2	1.37	0.068	0.025	0.88	5.1	5.3
SHN	17.112	10.55	0.15	8.32	0.137	1.8	1.44	0.053	0.025	0.88	5.1	5.4
LHB	17.867	10.26	0.15	8.26	0.186	1.9	1.22	0.056	0.025	0.87	4.9	5.3
XF	18.256	10.29	0.15	8.23	0.182	1.9	1.36	0.053	0.025	0.87	4.8	5.4
SZ	17.91	10.29	0.15	8.2	0.159	1.9	1.27	0.082	0.025	0.85	4.6	5.3
ZW	19.338	9.93	0.15	8.2	0.154	2	1.27	0.075	0.025	0.86	5.1	5.3
CHQ	20.264	9.54	0.15	8.45	0.084	1.9	1.45	0.18	0.025	0.85	5.2	5.4
CHH	20.44	10.04	0.15	8.32	0.111	1.9	1.41	0.171	0.025	0.86	5.2	5.3
ZFHB	20.478	9.72	0.15	8.33	0.226	1.7	0.956	0.172	0.025	0.83	5.2	5.3
HXTX	21.828	9.51	0.15	8.24	0.401	2	1.2	0.124	0.029	0.81	5.2	5.5
ZHB	27.9	9.55	0.14	8.13	0.268	2	1.07	0.031	0.025	0.89	2.2	4.7
HZ	27.7	5.39	0.12	8.81	0.253	2	1.16	0.025	0.025	0.85	2	5.2
BPS	28.2	6.66	0.12	8.74	0.223	2.1	1.16	0.021	0.025	0.84	2.2	4.8
DD	28.2	5.28	0.12	8.74	0.178	2	1.29	0.025	0.054	0.87	2.2	4.1
DAS	28.3	5.87	0.13	8.72	0.137	2.2	1.24	0.023	0.025	0.89	2.7	5.4
BDY	26.5	6.22	0.13	8.74	0.115	1.9	1.23	0.024	0.025	0.91	3	4.5
XHS	28	6.69	0.1	8.7	0.413	1.9	1.14	0.022	0.025	0.93	3.3	4
HNZ	28.4	7.23	0.13	8.74	0.024	2	1.32	0.028	0.025	0.95	3.9	4
TCH	28.201	8.94	0.13	8.53	0.043	2.1	1.04	0.023	0.035	0.75	2.8	4.9
