# Supplementary material for: Spatial Factors Outweigh Environmental Variables in Explaining Fish Beta Diversity Within A Massive Anthropogenically Homogenized Water‐Transfer Canal
Source: Ecol Evol. 2026 Jul 29;16(8):e74077. doi: 10.1002/ece3.74077 (PMC13416753; doi:10.1002/ece3.74077)
Supplement: Supplementary file 3 — Data S3: Fish functional trait matrix. [file ECE3-16-e74077-s002.xlsx]

## Sheet: Sheet1
Species	Size	Body	Feeding	Spawning_type	Mature_size
Oryzias sinensis	Small	compressiform	Omninvorous	Adhesive demersal eggs	2
Micropercops swinhonis	Small	compressiform	Invertivorous	Adhesive demersal eggs	4
Neosalanx taihuensis	Small	cylindrical	Planktivorous	drifting eggs	6.3
Sarcocheilichthys wolterstorffi	Small	compressiform	Invertivorous	Adhesive demersal eggs	6
Pseudorasbora parva	Small	fusiform	Invertivorous	Adhesive demersal eggs	3
Siniperca obscura	Small	compressiform	Piscivorous	drifting eggs	6.5
Acheilognathus chankaensis	Small	fusiform	Herbivorous	laying eggs in the gill flap of the mussel	3
Rhinogobius cliffordpopei	Small	cylindrical_compressiform	Invertivorous	Adhesive demersal eggs	3.5
Odontobutis obscura	Small	fusiform	Piscivorous	Adhesive demersal eggs	5.4
Squalidus gracilis	Small	subcylindrical	Omninvorous	Adhesive demersal eggs	5.3
Pseudohemiculter sinensis	Small	compressiform	Omninvorous	Adhesive demersal eggs	8
Misgurnus mizolepis	Small	cylindrical	Invertivorous	Adhesive demersal eggs	10
Pseudobrama simoni	Small	compressiform	Herbivorous	Adhesive demersal eggs	11
Paramisgurnus dabryanus	Small	cylindrical	Invertivorous	Adhesive demersal eggs	10
Saurogobio dabryi	Small	subcylindrical	Invertivorous	Adhesive demersal eggs	11
Ancherythroculter nigrocauda	Small	compressiform	Piscivorous	drifting eggs	15
Misgurnus anguillicaudatus	Small	cylindrical	Invertivorous	Adhesive demersal eggs	10
Hemiculter leucisculus	Small	fusiform	Omninvorous	Adhesive demersal eggs	10.3
Acanthogobius flavimanus	Medium	cylindrical_compressiform	Invertivorous	Adhesive demersal eggs	27
Tachysurus fulvidraco	Medium	depressiform_compressiform	Invertivorous	Adhesive demersal eggs	11.4
Tachysurus eupogon	Medium	depressiform_compressiform	Invertivorous	Adhesive demersal eggs	10.8
Tachysurus nitidus	Medium	depressiform_compressiform	Invertivorous	Adhesive demersal eggs	10.8
Opsariichthys bidens	Medium	compressiform	Invertivorous	Adhesive demersal eggs	10
Megalobrama amblycephala	Medium	fusiform	Herbivorous	Adhesive demersal eggs	23
Carassius gibelio	Medium	fusiform	Omninvorous	Adhesive demersal eggs	10.3
Hemibarbus maculatus	Medium	fusiform	Invertivorous	Adhesive demersal eggs	20
Megalobrama pellegrini	Medium	compressiform	Herbivorous	Adhesive demersal eggs	18.4
Megalobrama terminalis	Medium	compressiform	Herbivorous	Adhesive demersal eggs	30
Leiocassis longirostris	Medium	fusiform	Piscivorous	Adhesive demersal eggs	50
Channa argus	Large	cylindrical	Piscivorous	drifting eggs	30
Chanodichthys mongolicus	Large	fusiform	Piscivorous	drifting eggs	35
Monopterus albus	Large	eel	Invertivorous	Adhesive demersal eggs	34
Chanodichthys erythropterus	Large	compressiform	Piscivorous	drifting eggs	31.1
Cyprinus carpio	Large	fusiform	Omninvorous	Adhesive demersal eggs	34.8
Silurus asotus	Large	depressiform_compressiform	Piscivorous	Adhesive demersal eggs	36
Hypophthalmichthys nobilis	Large	fusiform	Planktivorous	drifting eggs	64.2
Ctenopharyngodon idella	Large	fusiform	Herbivorous	drifting eggs	68.2
Mylopharyngodon piceus	Large	fusiform	Invertivorous	drifting eggs	91.5
Hypophthalmichthys molitrix	Large	fusiform	Planktivorous	drifting eggs	51.7
