# Supplementary material for: Spatial Factors Outweigh Environmental Variables in Explaining Fish Beta Diversity Within A Massive Anthropogenically Homogenized Water‐Transfer Canal
Source: Ecol Evol. 2026 Jul 29;16(8):e74077. doi: 10.1002/ece3.74077 (PMC13416753; doi:10.1002/ece3.74077)
Supplement: Supplementary file 4 — Data S4: Read abundance per site. [file ECE3-16-e74077-s007.xlsx]

## Sheet: Sheet1
Taxonomy	BQ	TC	YY	DZ01	DZ03	ZP01	ZP02	CG	FC01	FC02	FC03	FC04	YX	SHN	LHB	XF	SZ	ZW	CHQ	CHH	ZFHB	HXTX	ZHB	HZ	BPS	DD	DAS	BDY	XHS	HNZ	TCH
Cyprinus carpio	30090	125986	18956	13359	8138	9550	7717	24906	15898	41045	24442	2865	7480	11824	12671	1254	404	11352	8143	35430	50387	7392	0	0	0	0	0	0	0	0	0
Carassius gibelio	1473	3384	5353	1166	765	909	473	2012	1663	1491	10374	11765	653	557	686	280	111	575	3053	25406	20083	532	12346	1039	602	661	422	252	4728	809	4298
Megalobrama amblycephala	53276	7827	812	519	13912	551	226	613	302	537	364	268	308	343	238	165	34	191	156	521	503	245	0	0	0	0	0	0	0	0	0
Hypophthalmichthys nobilis	9026	13856	1269	1622	9647	17811	2045	6679	7586	12287	2703	894	2957	11195	600	4878	78	410	379	1211	1276	8745	121	213	148	197	110	49	203	5239	211
Hypophthalmichthys molitrix	523	1496	357	463	286	400	2171	458	4301	568	616	10257	153	2539	182	125	23	142	119	316	415	148	229	10841	270	304	293	130	390	2537	279
Ctenopharyngodon idella	1525	12676	841	832	23560	7808	7256	7622	1071	19221	792	5089	7441	6877	358	239	59	292	272	15483	770	318	310	535	483	549	241	179	4423	13186	4650
Neosalanx taihuensis	53	70	38	60	43	45	35	2391	17	36	551	6010	88	27	40	30	15	23	28	11168	43	39	11	8	13	14	7	9	19	3233	41
Opsariichthys bidens	239	275	137	165	115	137	64	141	64	164	162	58	83	92	69	27	4	51	1961	6478	144	61	1680	8931	32287	44257	2081	4016	157918	29603	2802
Pseudohemiculter sp.	8807	255	89	97	91	83	42	90	40	108	36	45	55	53	42	24	8	25	22	94	60	30	0	0	0	0	0	0	0	0	0
Sarcocheilichthys wolterstorffi	241	577	170	208	121	141	66	168	107	255	219	79	77	3290	132	48	15	4551	44	208	244	58	909	1443	11238	1223	682	18696	1468	11724	4728
Hemiculter leucisculus	4446	421	134	162	131	128	53	4165	79	125	118	81	76	98	57	5441	14	40	54	142	121	48	337	605	14498	490	383	218	3971	9517	4049
Chanodichthys erythropterus	514	550	5711	269	308	207	84	231	136	229	224	118	154	146	95	67	37	115	64	224	345	238	0	0	0	0	0	0	0	0	0
Ancherythroculter nigrocauda	194	6632	100	89	91	1409	38	76	59	85	83	54	46	62	43	21	13	42	32	88	90	24	0	0	0	0	0	0	0	0	0
Mylopharyngodon piceus	505	554	5196	257	315	189	88	237	100	226	214	89	139	138	103	54	47	143	63	298	285	215	128	300	266	243	159	79	4444	314	2393
Misgurnus mizolepis	207	382	176	203	89	125	47	126	76	187	177	84	66	109	4779	40	15	84	54	145	216	52	0	0	0	0	0	0	0	0	0
Chanodichthys mongolicus	124	138	69	51	92	3152	34	82	28	76	49	21	1126	51	20	17	0	21	20	59	44	15	0	0	0	0	0	0	0	0	0
Silurus asotus	23	32	26	22	14	16	10	24	9	19	12	8	473	11	11	5	1	5	5	14	16	9	109	192	289	152	196	2707	153	161	217
Pseudobrama simoni	21	27	16	16	10	3	3	603	3	16	13	4	7	4	2	3	1	3	1	9	10	3	0	0	0	0	0	0	0	0	0
Saurogobio dabryi	398	11	2	2	4	5	0	2	2	2	0	3	3	3	2	1	0	2	2	6	4	3	0	0	0	0	0	0	0	0	0
Pseudorasbora parva	79	111	57	43	32	1418	16	557	23	52	56	24	36	37	17	7	4	14	18	46	46	12	0	0	0	0	0	0	0	0	0
Squalidus gracilis	0	0	0	0	0	0	0	0	0	0	0	0	0	0	0	0	0	0	0	0	0	0	565	923	827	836	527	392	1281	1153	24375
Tachysurus nitidus	0	0	0	0	0	0	0	0	0	0	0	0	0	0	0	0	0	0	0	0	0	0	560	984	12436	494	8931	493	807	850	880
Hemibarbus maculatus	0	0	0	0	0	0	0	0	0	0	0	0	0	0	0	0	0	0	0	0	0	0	155	269	214	220	149	103	281	7268	2307
Megalobrama pellegrini	0	0	0	0	0	0	0	0	0	0	0	0	0	0	0	0	0	0	0	0	0	0	139	196	199	2054	112	66	253	7778	211
Rhinogobius cliffordpopei	0	0	0	0	0	0	0	0	0	0	0	0	0	0	0	0	0	0	0	0	0	0	284	181	386	66	116	75	125	275	5774
Siniperca obscura	0	0	0	0	0	0	0	0	0	0	0	0	0	0	0	0	0	0	0	0	0	0	192	151	289	194	134	127	212	296	5212
Megalobrama terminalis	0	0	0	0	0	0	0	0	0	0	0	0	0	0	0	0	0	0	0	0	0	0	127	241	159	211	130	76	310	285	3557
Leiocassis longirostris	0	0	0	0	0	0	0	0	0	0	0	0	0	0	0	0	0	0	0	0	0	0	128	158	352	121	277	123	156	204	1763
Misgurnus anguillicaudatus	0	0	0	0	0	0	0	0	0	0	0	0	0	0	0	0	0	0	0	0	0	0	57	68	61	47	45	26	81	2736	64
Monopterus albus	0	0	0	0	0	0	0	0	0	0	0	0	0	0	0	0	0	0	0	0	0	0	22	20	38	27	22	31	21	31	543
Acheilognathus chankaensis	0	0	0	0	0	0	0	0	0	0	0	0	0	0	0	0	0	0	0	0	0	0	11	16	14	10	3	4	12	15	508
Odontobutis obscura	0	0	0	0	0	0	0	0	0	0	0	0	0	0	0	0	0	0	0	0	0	0	1510	970	1816	933	664	1030	742	1677	82151
Acanthogobius flavimanus	9224	22168	426	42722	804	2054	382	2650	275	688	469	404	87798	5851	27058	525	319	556	629	490	1094	692	14329	8810	23381	1181	2244	1106	2031	7501	69569
Tachysurus fulvidraco	506	500	763	27	147	89	157	31	236	64	96	64	0	30	68	50	37	17	965	67	0	0	0	0	0	0	0	0	0	0	0
Oryzias sinensis	630	550	461	345	47745	4648	9779	9353	584	2372	1502	3664	0	201	3504	3666	321	2129	341	3546	0	0	0	0	0	0	0	0	0	0	0
Micropercops swinhonis	712	165	68	79	1844	94	965	339	151	2228	626	75	0	33	70	125	65	53	131	2158	0	0	0	0	0	0	0	0	0	0	0
Paramisgurnus dabryanus	2977	5757	529	74	813	440	516	292	2726	623	428	276	0	221	932	400	379	33	160	309	0	0	0	0	0	0	0	0	0	0	0
Channa argus	6	18	4	4	12	7	7	6	19	15	184	7	0	2	4	4	9	6	8	7	0	0	0	0	0	0	0	0	0	0	0
Tachysurus eupogon	9	4	10	0	5	6	7	1	141	4	2	3	0	0	6	6	0	0	6	4	0	0	0	0	0	0	0	0	0	0	0
