# Supplementary material for: Spatial Factors Outweigh Environmental Variables in Explaining Fish Beta Diversity Within A Massive Anthropogenically Homogenized Water‐Transfer Canal
Source: Ecol Evol. 2026 Jul 29;16(8):e74077. doi: 10.1002/ece3.74077 (PMC13416753; doi:10.1002/ece3.74077)
Supplement: Supplementary file 5 — Data S5: Resource variables_benthic algae. [file ECE3-16-e74077-s006.xlsx]

## Sheet: Sheet1
Species	BQ	TC	YY	DZ01	DZ03	ZP01	ZP02	CG	FC01	FC02	FC03	FC04	YX	SHN	LHB	XF	SZ	ZW	CHQ	CHH	ZFHB	HXTX	ZHB	HZ	BPS	DD	DAS	BDY	XHS	HNZ	TCH
Ulnaria acus	0	0	0	0	0	0	0	0	0	0	0	0	0	0	0	0	0	0	0	0	0	0	0	0	0	0.00333038	0	0	0	0	0
Aulacoseira crassipunctata	0.0199497	0.016643	0.0499593	0.0199718	0.0499741	0.0266524	0.0299909	0.02331	0.00665892	0.00333069	0.00332802	0.00998726	0.00665984	0.0233164	0	0.0133235	0.00333066	0	0.00665828	0.00333138	0.00666077	0.00333034	0.00333089	0.0199768	0	0.0166519	0.00998982	0.00333112	0	0	0.0133204
Cyclotella catenata	0	0	0	0	0	0	0	0	0	0	0	0	0	0	0	0	0	0	0	0	0	0	0	0	0	0	0	0	0	0	0
Cyclotella meneghiniana	0.0664989	0.0233003	0.166531	0.026629	0.109943	0.0732942	0.0366555	0.06327	0.0366241	0.0233148	0.0698884	0.0466072	0.0166496	0.0266473	0.00999363	0.0366397	0.0199839	0.00333176	0.00998742	0.00333138	0.00333038	0.00333034	0.0233163	0.00332946	0.00333038	0.0133215	0.00332994	0.00666224	0.00332933	0.00665769	0.00999032
Cyclotella kuetzingiana	0.0565241	0.0832152	0.0666123	0.0599153	0.0599689	0.0433102	0.0399878	0.04329	0.00998838	0.0466297	0.0332802	0.0233036	0.0199795	0.0299782	0.00999363	0.0166544	0.0133226	0.0133271	0.00665828	0.00333138	0.00999115	0.00999101	0.00666179	0.00665892	0.00666077	0.00999113	0	0.00666224	0.00998799	0.00332885	0.00333011
Melosira granulata	0.0132998	0.00332861	0.00333062	0	0.016658	0.00333155	0	0.00666	0.00332946	0.00333069	0.00665604	0.00665817	0	0	0	0.00333088	0.00666131	0	0	0	0	0	0.0166545	0.0166473	0.00666077	0.0166519	0.00332994	0	0	0.00998654	0.00666021
Melosira varians	0	0	0	0	0	0	0	0	0	0	0	0	0	0	0	0	0	0	0	0	0	0	0	0	0	0	0.00332994	0	0	0	0
Achnanthes inflata	0	0	0	0.00332863	0	0	0	0	0.00332946	0	0	0	0	0.00333092	0	0	0	0.00999529	0.0166457	0.00999413	0.00999115	0.0166517	0.0166545	0.0299651	0.0599469	0.026643	0.0366293	0.0199867	0.039952	0.0332885	0.0233107
Diatoma vulgare	0.00332495	0.00665722	0.00666123	0	0	0.00666311	0	0	0.0199768	0.0133228	0.00998406	0.0233036	0.00665984	0.00666183	0.0233185	0.00666176	0.0299759	0.00999529	0.0166457	0.00999413	0.0233127	0.0432944	0.029978	0.0166473	0.0599469	0.026643	0.00665988	0	0.00332933	0.0133154	0.0299709
Diatoma hiemale	0.00664989	0.016643	0.0199837	0.0199718	0.0133264	0.0233209	0.00999696	0.03663	0.0266357	0.00999207	0.0166401	0.0266327	0.00998976	0.039971	0.0366433	0.0433014	0.0266453	0.0133271	0.023304	0.0166569	0.0266431	0.0133214	0.0133236	0	0.0166519	0	0	0.00333112	0.00332933	0.00332885	0.0166505
Fragilaria austriaca	0	0	0	0	0	0	0	0	0	0	0	0	0	0	0	0	0	0	0	0	0	0	0	0	0	0	0	0	0	0	0
Fragilaria bidens	0.116373	0.139802	0.126563	0.103188	0.106611	0.029984	0.103302	0.05328	0.103213	0.14655	0.0998406	0.076569	0.0566086	0.116582	0.0366433	0.0866028	0.0599518	0.0266541	0.0299623	0.0299824	0.0466254	0.0632764	0.0499634	0.0665892	0.0399646	0.0299734	0.0699287	0.0266489	0.0432813	0.0466039	0.0333011
Fragilaria gracilis	0	0	0	0.0599153	0.0133264	0	0	0.00333	0.00998838	0.00666138	0.0232961	0.0233036	0.166496	0.0832729	0.179885	0.14989	0.263122	0.439793	0.392839	0.419753	0.329708	0.243115	0	0.189779	0.0266431	0.0932506	0.129868	0.0399734	0.119856	0.139812	0.0799225
Fragilaria pararumpens	0	0	0	0	0	0	0	0	0	0	0	0	0	0	0	0	0	0	0	0	0	0	0	0	0	0	0	0	0	0	0
Fragilaria perminuta	0.0265996	0.00665722	0.0399674	0.00998589	0.00666321	0.0166578	0.00999696	0.00333	0.00665892	0.0133228	0.0199681	0.0233036	0.039959	0.0166546	0.0133248	0.00999263	0.0233146	0.00666353	0.00332914	0.00666275	0.00999115	0.00666068	0	0	0.00333038	0	0	0	0	0	0
Fragilaria tenera	0	0.00332861	0.00333062	0.00998589	0	0	0.00333232	0.00666	0.00332946	0.0133228	0	0.00665817	0.00665984	0	0	0.0166544	0	0	0.00665828	0.00333138	0.00333038	0	0	0.00332946	0	0	0	0	0	0.00332885	0.00333011
Fragilaria capucina	0.0265996	0.016643	0.00666123	0	0.016658	0	0	0.00666	0.0199768	0.00333069	0.0166401	0.0133163	0.0166496	0.00999275	0.00666242	0.0166544	0.0133226	0.00333176	0	0.00333138	0.00666077	0	0	0	0.00666077	0	0.00332994	0	0	0	0
Fragilaria capucina var. mesolepta	0.00664989	0.0133144	0.0532899	0.00998589	0.0199896	0.00333155	0.00333232	0.00999	0.00665892	0.0233148	0.00332802	0.0266327	0.0133197	0.00666183	0.00999363	0	0.00999197	0.00333176	0.00665828	0.00333138	0	0	0	0	0	0	0	0	0	0	0
Synedra ulna var.constracta	0	0	0	0	0	0	0	0	0	0	0	0	0	0	0	0	0	0	0	0	0	0	0	0	0	0	0	0	0	0	0
Synedra acus	0.0831236	0.0599149	0.0133225	0.063244	0.00666321	0.0133262	0.0366555	0.01665	0.0166473	0.0133228	0.0299522	0.0532654	0.0366291	0	0.016656	0.0233161	0.0133226	0.0266541	0.0166457	0.0166569	0.00333038	0.00666068	0.236493	0.0199768	0.0599469	0.0666076	0.00665988	0.0433045	0.04994	0.0632481	0.00999032
Bacillaria paxillifera	0	0	0	0	0	0	0	0	0	0	0	0	0	0	0	0	0	0	0	0	0	0	0	0	0	0	0	0	0	0	0
Nitzschia amphibia	0	0	0	0	0	0	0	0	0	0	0	0	0	0	0	0	0	0	0	0	0	0	0	0	0.00666077	0.00333038	0	0	0	0.00332885	0.00666021
Nitzschia linearis	0.0498742	0.0466005	0.0466286	0.0532581	0.0732953	0.113273	0.0433202	0.0666	0.086566	0.0732752	0.0798725	0.0832272	0.0366291	0.0699492	0.0766178	0.0399705	0.0865971	0.0633035	0.0632537	0.079953	0.0965812	0.0699371	0.0732796	0.00998838	0.0333038	0.0499557	0.0399593	0.0366423	0.0466106	0.0499327	0.0532817
Nitzschia tubicola	0.0531991	0.0332861	0.0299756	0.0133145	0.0399793	0.00999466	0.0266586	0.02997	0.00998838	0.0133228	0.00332802	0.00998726	0.00665984	0	0.00666242	0	0	0	0.00665828	0	0.00333038	0	0	0.00332946	0.00666077	0	0.00332994	0	0	0.00332885	0.00333011
Nitzschia frustulum var. perminuta	0	0	0	0	0	0	0	0	0	0	0	0	0	0	0	0	0	0	0	0	0	0	0	0	0	0	0	0	0	0	0
Nitzschia sigma	0.00997483	0	0	0	0	0	0	0	0	0	0	0	0	0	0	0	0	0	0	0	0	0	0	0	0	0	0	0	0	0	0
Surirella biseriata	0	0	0	0	0	0	0.00333232	0	0	0	0	0	0	0	0	0	0	0	0	0	0	0	0	0	0	0	0	0	0	0	0
Surirella subsalsa	0.00664989	0	0	0	0	0	0	0	0	0	0	0	0	0.00333092	0	0	0.00333066	0	0	0.00333138	0	0	0	0	0	0	0	0	0	0	0
Cymatopleura solea	0	0	0.0133225	0.00332863	0.0033316	0.00666311	0	0.00999	0	0	0.00665604	0.00332909	0	0	0.00333121	0	0	0.00333176	0	0.00333138	0	0	0	0	0.00333038	0	0	0	0	0	0
Amphora polonica	0.0299245	0.00332861	0	0.00332863	0.0033316	0.00666311	0.00999696	0.01332	0.00998838	0.00999207	0	0.0133163	0.0299693	0.00999275	0.00999363	0.0233161	0.00666131	0.00666353	0.00332914	0	0.0266431	0.0133214	0.00666179	0.00332946	0.00666077	0	0	0	0	0.00332885	0
Seminavis strigosa	0	0	0	0	0	0	0	0	0	0	0	0	0	0	0	0	0	0	0	0	0	0	0	0	0	0	0	0	0	0	0
Cymbella cistula	0.0465492	0.00332861	0.0133225	0.0166431	0.033316	0.0233209	0.0199939	0.02331	0.00998838	0.0166534	0.0199681	0.0332909	0.0299693	0.0166546	0.00333121	0.0133235	0.0133226	0.0266541	0.0133166	0.026651	0.0166519	0.00666068	0.0266471	0	0.00333038	0.0166519	0.00332994	0.00999335	0.0133173	0.00998654	0.00666021
Cymbella dorsenotata	0.103073	0.129816	0.0566205	0.103188	0.0866217	0.14992	0.0966373	0.11322	0.106543	0.126566	0.156417	0.0965435	0.0599385	0.0632874	0.016656	0.026647	0.0766051	0.0233223	0.0199748	0.0299824	0.0233127	0.0233124	0.153221	0.0832365	0.179841	0.213144	0.206456	0.109927	0.129844	0.139812	0.189816
Encyonema vulgare	0.0731488	0.0699008	0.0532899	0.063244	0.0866217	0.0999466	0.113299	0.06327	0.0965543	0.0466297	0.0832005	0.0599236	0.103227	0.0899347	0.0932738	0.119912	0.0499599	0.0399812	0.023304	0.0399765	0.0532862	0.0899191	0.0133236	0.119861	0.0266431	0.0299734	0.159837	0.176549	0.146491	0.133154	0.0965731
Encyonopsis cesatii	0.0199497	0.016643	0.00666123	0.026629	0	0	0	0.00333	0.0266357	0.0133228	0.00665604	0.0166454	0.0332992	0.039971	0.0266497	0.0632867	0.0266453	0.0233223	0.0565954	0.0333138	0.00999115	0.0233124	0.0266471	0.00665892	0.0133215	0.00666075	0.00665988	0.0166556	0.019976	0.0133154	0.0333011
Gomphonema constrictum var. capitatum	0.00664989	0	0	0	0	0	0.00333232	0	0	0	0.00332802	0.00332909	0	0	0	0	0	0	0.00332914	0.00333138	0.0166519	0.00333034	0	0	0.00333038	0	0.00332994	0.00333112	0	0.00332885	0.00333011
Anomoeoneis sphaerophora	0.0199497	0.0532577	0.0399674	0.0399436	0.0133264	0.0199893	0.0133293	0.05661	0.0133178	0.0333069	0.0232961	0.00665817	0.00665984	0	0.0333121	0.00666176	0.00666131	0.00333176	0.00332914	0.00333138	0	0.00333034	0.029978	0.0233062	0.0166519	0.0466253	0.00665988	0.0532979	0.0432813	0.0266308	0.0432914
Caloneis bacillum	0	0	0	0	0	0	0	0	0	0	0	0	0	0	0	0	0	0	0	0	0	0	0.0133236	0.00332946	0.00999115	0.00333038	0.00665988	0.00333112	0	0.00998654	0.00666021
Caloneis tenuis	0.0199497	0.0432719	0.0299756	0.00665726	0.00666321	0.00666311	0.00999696	0.00999	0.0499419	0.00999207	0.0133121	0.00332909	0.0199795	0.00999275	0.0233185	0.0166544	0.0133226	0.00666353	0.0199748	0	0.00999115	0.0166517	0.00666179	0.00998838	0.00333038	0.0233126	0	0.00666224	0.00665866	0.00665769	0.00333011
Craticula buderi	0	0	0	0	0	0	0	0	0	0	0	0	0	0	0	0	0	0	0	0	0	0	0.00333089	0.00665892	0.00666077	0	0.00998982	0.0133245	0.00665866	0.00998654	0.00666021
Craticula cuspidata	0	0	0	0	0	0	0	0	0	0	0	0	0	0	0	0	0	0	0	0	0	0	0	0	0	0	0.00332994	0	0	0	0
Diploneis parma	0	0	0	0	0	0	0	0	0	0	0	0	0	0	0	0	0	0	0	0	0	0	0	0	0	0	0	0	0	0	0
Navicula simulate	0	0	0	0	0	0	0	0	0	0	0	0	0	0	0	0	0	0	0	0	0	0	0	0.0332946	0	0	0.0133198	0	0	0.0166442	0
Navicula trivialis	0	0	0	0	0.0033316	0.0466417	0.073311	0.0333	0.0199768	0.0466297	0.0432643	0.0299618	0.0499488	0.0666183	0.10993	0.0466323	0.0299759	0.0233223	0.0332914	0.0599648	0.0166519	0.0532854	0	0.0233062	0.0233127	0.0333038	0.0499491	0.00666224	0.00665866	0.0166442	0
Navicula bacillum	0.0132998	0.0133144	0	0.0133145	0.0266528	0.0233209	0.00999696	0.00666	0.0266357	0.043299	0.0166401	0.0332909	0.00998976	0.0166546	0.016656	0.0233161	0.0266453	0.00999529	0.0199748	0.00333138	0.0366342	0.029973	0.029978	0.119861	0.0532862	0.0299734	0.0466191	0.00666224	0.0233053	0.0332885	0.0432914
Navicula oblonga	0.00332495	0	0.0133225	0.0166431	0.033316	0.0133262	0.0133293	0.00999	0.00332946	0.00999207	0.00332802	0.0133163	0	0	0.00999363	0.00333088	0.0133226	0.0266541	0.00332914	0.00999413	0	0.00666068	0	0.00332946	0.00333038	0	0.00332994	0.00333112	0	0.00332885	0.00333011
Pinnularia gibba	0.0132998	0.00665722	0.00999185	0.0466008	0.0133264	0.00666311	0.00333232	0.00333	0.00332946	0.00333069	0.00332802	0.00665817	0.00665984	0	0.00333121	0.00333088	0.00666131	0	0.0133166	0.0233196	0.0133215	0.0499551	0.0399707	0.0599303	0.0399646	0.0333038	0.0466191	0.0899402	0.04994	0.043275	0.0432914
Pinnularia neomajor	0.0332494	0.123159	0.0366368	0.0366149	0.0732953	0.0766257	0.0499848	0.07326	0.116531	0.0732752	0.0599044	0.0599236	0.0299693	0.0965966	0.0699554	0.0499632	0.0466292	0.0366494	0.0166457	0.0299824	0.0333038	0.0399641	0	0	0	0	0	0	0	0	0
Pinnularia subcapitata	0	0	0	0	0.0033316	0	0	0	0	0	0	0	0	0	0	0	0	0	0	0	0	0	0	0	0	0	0	0	0	0	0
Placoneis gastrum	0	0	0	0	0.0266528	0.0166578	0.0399878	0.01665	0.00998838	0.0133228	0.00332802	0.00665817	0.0299693	0.0166546	0.0233185	0.0166544	0.00666131	0.00999529	0.00665828	0.00333138	0.0199823	0.0366337	0.0566252	0	0.00333038	0	0	0	0	0.00332885	0.00666021
Sellaphora bacillum	0.0232746	0.0133144	0.0166531	0.0366149	0.0033316	0.0333155	0.0399878	0.03996	0.0266357	0.0166534	0.0266242	0.03662	0.0332992	0.0466328	0.0399745	0.0699484	0.0466292	0.0399812	0.0599245	0.0166569	0.0765989	0.0732674	0.0499634	0.0632597	0.163189	0.0499557	0.056609	0.163225	0.139832	0.0732346	0.113224
Sellaphora laevissima	0.00664989	0.016643	0.00666123	0.0432722	0.0133264	0.0632995	0.0799757	0.08325	0.0699187	0.0666138	0.0532483	0.0532654	0.0899078	0.0366401	0.0266497	0.0433014	0.0333066	0.0599718	0.0632537	0.0466393	0.0499558	0.029973	0.00666179	0.00332946	0.0299735	0.0466253	0.0133198	0.00333112	0.0233053	0	0.0299709
Sellaphora pupula	0	0	0	0	0	0	0	0	0	0	0	0	0	0	0	0	0	0	0	0	0	0	0.0266471	0.0133178	0.00666077	0.0166519	0.0166497	0.0699535	0.0166467	0.0233019	0.0599419
Sellaphora seminulum	0.0132998	0.00998583	0.0233143	0.0399436	0.00666321	0.0166578	0.0266586	0.01665	0.0133178	0.0233148	0.00665604	0.0466072	0.0233094	0.0333092	0.0299809	0.00999263	0.0199839	0.0299859	0.0332914	0.0433079	0.0133215	0.0133214	0.0266471	0.0233062	0.043295	0.0566164	0.0166497	0.0133245	0.00665866	0.0199731	0
Stauroneis phoenicenteron	0.0265996	0.0266289	0.0466286	0.0499295	0.0266528	0.0266524	0.0466525	0.05328	0.0266357	0.0266455	0.0332802	0.0133163	0.00332992	0.0166546	0.0266497	0	0.00333066	0.00333176	0	0.00666275	0.00333038	0.00666068	0.0133236	0	0.0133215	0	0.00665988	0.00333112	0	0.00665769	0.00666021
Fragilaria longissima var. longissima	0	0	0	0	0	0	0	0	0	0	0	0	0	0	0	0	0	0	0	0	0	0	0	0	0	0	0	0	0	0	0
Achnanhidium subatomus	0	0	0	0	0	0	0	0	0	0	0	0	0	0	0	0	0	0	0	0	0	0	0	0	0	0	0	0	0	0	0
Achnanthidium minutissimum	0	0	0	0	0	0	0	0	0	0	0	0	0	0	0	0	0	0	0	0	0	0	0	0	0	0	0	0	0	0	0
Achnanthidium pyrenaicum	0	0	0	0	0	0	0	0	0	0	0	0	0	0	0	0	0	0	0	0	0	0	0	0	0	0	0	0	0	0	0
Achnanthes levanderi	0	0	0	0	0	0	0	0	0	0	0	0	0	0	0	0	0	0	0	0	0	0	0	0	0	0	0	0	0	0	0
Cocconeis placentula	0	0	0	0	0.0033316	0	0.00333232	0	0	0.0133228	0.0199681	0.00998726	0	0.00333092	0.00666242	0	0	0.00666353	0	0.00333138	0	0	0	0.0133178	0.00999115	0.0366342	0.00665988	0.0599601	0.0466106	0.0233019	0.00999032
Stigeoclonium stagnatile	0	0	0	0	4.36e-06	3.81e-06	0	0	0	0	0	0	0	0	0	0	0	0	0	0	0	0	0	0	0	0	0	0	0	1.31e-05	0
Sphaerocystis schroeteri	0	0	1.2e-05	0	0	3.81e-06	4.9e-06	0	1.2e-05	0	8.71e-06	5.44e-06	1.8e-05	0	0	0	1.2e-05	0	1.8e-05	0	7.63e-06	0	0	0	4.36e-06	0	0	0	0	0	0
Chlorella vulgaris	0	0	0	0	0	0	0	0	0	0	0	0	0	0	4.9e-06	0	0	0	0	0	0	0	0	0	0	0	0	0	0	0	0
Closterium ehrenbergii	0	0	0	0	0	0	0	0	0	0	0	5.44e-06	0	0	0	0	0	0	0	0	0	0	3.81e-06	1.2e-05	8.71e-06	0	5.45e-06	1.09e-05	4.9e-06	0	7.62e-06
Spirogyra sp.	2.83e-05	1.96e-05	5.99e-06	0.000313557	0	4.2e-05	9.81e-06	0	0.00013177	5.66e-05	0	8.17e-05	7.79e-05	5.99e-06	0.000171609	0	2.4e-05	1.47e-05	2.4e-05	3.81e-06	0.000171567	1.63e-05	3.81e-06	0	0	0	0	0	0	0	7.62e-06
Chaetomorpha brachygona	0	6.53e-06	0	5.23e-05	4.36e-06	1.14e-05	0	0	2.4e-05	0	0	1.09e-05	1.2e-05	0	2.94e-05	0	0	4.9e-06	5.99e-06	7.63e-06	3.81e-05	5.45e-06	1.53e-05	2.99e-05	1.31e-05	5.39e-05	1.09e-05	2.18e-05	2.45e-05	5.88e-05	7.62e-06
Cladophora inserta f.ungulata	8.48e-05	0	0	5.23e-05	8.72e-06	1.14e-05	4.9e-06	9.8e-06	1.2e-05	0	0	2.18e-05	1.8e-05	1.2e-05	1.47e-05	0	5.99e-06	4.9e-06	1.2e-05	0	3.81e-05	0	4.96e-05	0.000119791	6.54e-05	4.19e-05	6.54e-05	5.99e-05	4.41e-05	0.000111059	0.000121993
Staurodesmus aristiferus	0	0	0	0	0	0	0	0	5.99e-06	0	0	0	0	0	4.9e-06	0	0	0	0	0	3.81e-06	0	0	0	0	5.99e-06	0	5.45e-06	0	0	0
Asterococcus superbus	0	0	0	0	0	0	0	0	0	0	0	0	0	0	0	0	0	0	0	0	0	0	0	0	0	0	0	0	0	0	0
Pediastrum biradiatum var. biradiatum	0	0	0	1.31e-05	0	0	0	0	5.99e-06	0	8.71e-06	5.44e-06	0	0	0	0	0	0	0	3.81e-06	1.14e-05	2.18e-05	3.81e-06	2.99e-05	2.18e-05	0	1.09e-05	1.63e-05	3.43e-05	0	0
Cosmarium laeve	0	0	0	0	0	0	0	0	0	0	0	0	0	0	0	0	0	0	0	0	1.53e-05	5.45e-06	0	0	0	0	0	0	0	0	0
Mallomonas mangofera	0	0	5.99e-06	1.96e-05	2.18e-05	1.53e-05	4.9e-06	5.88e-05	1.8e-05	0	5.22e-05	3.81e-05	3e-05	1.2e-05	1.96e-05	2.83e-05	1.2e-05	1.47e-05	4.79e-05	1.14e-05	1.91e-05	2.72e-05	0	1.2e-05	4.36e-05	2.4e-05	1.63e-05	1.09e-05	2.94e-05	7.19e-05	9.15e-05
Cryptomonas ovata	0	0	0	0	4.36e-06	3.81e-06	0	0	0	0	0	0	0	0	0	0	0	0	0	0	0	0	3.81e-06	0	0	0	0	0	0	0	0
Oscillatoria tenuis	0.000311035	3.92e-05	3e-05	2.61e-05	3.92e-05	1.53e-05	2.45e-05	2.94e-05	2.4e-05	2.83e-05	0	3.81e-05	1.8e-05	1.8e-05	4.9e-05	2.12e-05	1.8e-05	0	5.99e-06	1.14e-05	3.43e-05	1.09e-05	0	5.99e-06	1.31e-05	0	0	5.45e-06	0	3.27e-05	0
Oscillatoria subcontorta	0.000325173	3.92e-05	0.000395448	0.000117584	2.18e-05	8.77e-05	2.94e-05	2.94e-05	0.000149739	7.08e-06	8.71e-06	4.9e-05	7.79e-05	2.4e-05	9.32e-05	7.08e-06	3.6e-05	2.45e-05	3.59e-05	1.14e-05	3.05e-05	5.45e-06	2.67e-05	0	2.18e-05	3e-05	2.18e-05	5.45e-06	4.9e-06	1.96e-05	0
Phormidium acutissimum	0.000240345	7.19e-05	5.99e-06	1.31e-05	4.36e-06	0	0	0	1.2e-05	0	0	5.44e-06	0	0	3.43e-05	7.08e-06	0	1.96e-05	1.2e-05	3.81e-06	7.63e-06	1.09e-05	2.29e-05	5.99e-06	3.05e-05	1.8e-05	3.81e-05	3.27e-05	1.96e-05	4.57e-05	8.39e-05
Microchaete tenera	0.000721035	0.000104518	8.99e-05	1.96e-05	4.36e-06	1.53e-05	1.47e-05	1.96e-05	1.2e-05	7.08e-06	1.74e-05	3.27e-05	5.99e-05	1.2e-05	1.96e-05	1.42e-05	1.8e-05	2.45e-05	5.99e-06	7.63e-06	7.63e-05	0.000190627	4.58e-05	7.79e-05	3.92e-05	3e-05	9.8e-05	2.72e-05	0.000127409	0.000150256	7.62e-05
Schizothrix friesii	0.000735173	0.00103865	0.000185741	0.00075123	0.000374861	0.000312743	0.000166762	0.000754807	0.000640883	0.000665631	0.001463	0.000920111	0.000545125	0.000611202	0.000132384	0.000594853	0.000635122	0.000308948	0.00104807	0.00048053	0.000335509	0.000533756	0.000438516	0.000736716	0.000531585	0.000509253	0.000642609	0.00041403	0.000828161	0.000614089	0.0004346
Rhabdogloea smithii	0	1.31e-05	0	6.53e-06	0	0	1.96e-05	0	5.99e-06	7.08e-06	0	1.09e-05	4.19e-05	1.2e-05	1.96e-05	0	3.6e-05	4.41e-05	1.8e-05	1.14e-05	2.29e-05	1.63e-05	2.67e-05	0	8.71e-06	3e-05	5.45e-06	5.45e-06	9.8e-06	0	7.62e-06
Schizothrix sublutea	5.66e-05	7.19e-05	5.99e-05	0	2.18e-05	3.81e-06	1.96e-05	8.82e-05	7.79e-05	2.12e-05	2.61e-05	3.27e-05	6.59e-05	1.8e-05	2.94e-05	6.37e-05	0	4.9e-06	5.99e-06	1.53e-05	7.63e-06	2.72e-05	2.29e-05	1.8e-05	3.49e-05	4.79e-05	3.27e-05	3.27e-05	1.47e-05	7.19e-05	4.57e-05
Euglena oxyuris	1.41e-05	1.31e-05	2.4e-05	2.61e-05	8.72e-06	7.63e-06	4.9e-06	9.8e-06	2.99e-05	0	8.71e-06	1.63e-05	5.99e-05	0	1.47e-05	0	5.99e-06	4.9e-06	1.8e-05	1.91e-05	6.48e-05	2.72e-05	3.43e-05	4.79e-05	4.79e-05	2.4e-05	3.81e-05	1.63e-05	5.88e-05	5.23e-05	7.62e-06
Tribonema regulare	0	0	0	0	0	0	0	0	0	0	0	0	0	0	0	0	0	0	0	0	0	0	3.43e-05	6.59e-05	0	7.19e-05	3.27e-05	0	0	0.000104526	7.62e-05
