# Supplementary material for: Spatial Factors Outweigh Environmental Variables in Explaining Fish Beta Diversity Within A Massive Anthropogenically Homogenized Water‐Transfer Canal
Source: Ecol Evol. 2026 Jul 29;16(8):e74077. doi: 10.1002/ece3.74077 (PMC13416753; doi:10.1002/ece3.74077)
Supplement: Supplementary file 6 — Data S6: Resource variables_macroinvertebrates. [file ECE3-16-e74077-s010.xlsx]

## Sheet: Sheet1
Species	BQ	TC	YY	DZ01	DZ03	ZP01	ZP02	CG	FC01	FC02	FC03	FC04	YX	SHN	LHB	XF	SZ	ZW	CHQ	CHH	ZFHB	HXTX	ZHB	HZ	BPS	DD	DAS	BDY	XHS	HNZ	TCH
Erpobdella sp.	0	0	0.0714286	0.25	0.25	0	0.142857	0	0.0277778	0.040404	0.037037	0.025	0	0.2	0.0382166	0.0163934	0.0504202	0.0238095	0.00682594	0.0606061	0.09375	0.0208333	0	0	0	0	0	0	0	0	0
Paranais frici	0.446809	0	0	0	0	0	0	0	0	0	0.111111	0	0	0	0	0	0	0	0	0	0	0	0	0	0	0	0	0	0	0	0
Nais bretscheri	0	0	0	0	0	0	0	0	0	0	0	0.025	0	0	0	0	0	0	0	0	0	0	0	0.4	0	0	0	0	0	0	0
Nais pardalis	0	0	0	0	0	0	0	0	0	0	0	0	0	0	0	0	0	0	0	0	0	0	0.0298507	0	0	0	0	0	0	0	0
Nais simplex	0	0	0	0	0	0	0	0	0	0	0	0.05	0.0638298	0.3	0.0509554	0.0163934	0	0	0	0	0	0	0	0	0	0	0	0	0	0	0
Nais barbata	0	0	0	0	0	0	0	0	0	0	0	0	0	0	0	0	0	0	0	0	0	0	0	0	0	0	0	0	0	0	0.0851064
Branchiura sowerbyi	0	0	0	0	0	0	0	0	0	0	0	0	0	0	0	0	0	0	0	0	0	0	0	0	0	0	0	0	0	0	0.0212766
Limnodrilus hoffmeisteri	0	0	0	0	0	0	0	0	0	0	0	0	0	0	0	0	0	0	0	0	0	0	0	0	0	0	0	0	0	0	0.319149
Tubifex tubifex	0.0212766	0	0	0	0	0	0	0	0	0	0	0	0	0	0	0	0	0	0	0	0	0	0	0	0	0	0	0	0	0	0.425532
Bezzia sp.	0	0	0	0	0	0	0	0	0	0	0	0	0	0	0	0.0163934	0.0168067	0	0	0	0	0	0	0	0	0	0	0	0	0	0
Microchironomus tener	0.148936	0	0	0	0	0	0	0	0	0	0	0	0	0	0	0	0	0	0	0	0	0	0	0	0	0	0	0	0	0	0
Orthocladius makabensis	0	0.875	0	0.4	0.125	0.545455	0	0	0.111111	0	0	0.05	0	0	0.10828	0	0.0504202	0.130952	0	0	0	0	0	0	0	0	0	0	0	0	0
Orthocladius yagashimaensis	0	0	0.142857	0	0	0	0	0	0	0	0	0	0.234043	0	0	0.229508	0	0	0	0.121212	0	0	0.492537	0	0.479675	0.348485	0.0882353	0	0	0.173913	0
Parakiefferiella bathophila	0	0	0	0	0	0	0	0	0	0	0	0	0	0	0	0	0	0	0	0	0	0.760417	0	0	0	0	0	0	0	0	0
Potthastia gaedii	0	0	0	0	0	0	0.428571	0	0	0	0	0	0	0	0.592357	0.0327869	0	0	0.0546075	0	0.1875	0	0	0	0	0	0	0	0	0	0
Rheopelopia maculipennis	0	0	0	0	0	0	0	0	0	0	0	0.025	0	0	0	0.0491803	0	0	0	0	0	0	0.0298507	0	0	0	0.0392157	0	0.153846	0.0869565	0
Stictochironomus multannulatus	0	0	0	0	0	0	0	0	0	0	0	0	0	0	0	0	0	0	0	0.0606061	0	0	0	0	0	0	0	0	0	0	0
Sympotthastia takatensis	0	0	0	0	0	0.363636	0	0	0	0	0	0.025	0	0	0	0	0	0	0	0	0	0	0	0	0	0	0	0	0	0	0
Glyptotendipes pallens	0	0	0	0	0	0	0	0	0	0	0	0	0	0	0	0	0	0	0	0	0	0	0.0447761	0	0	0	0	0	0	0	0
Microtendipes chloris	0	0	0	0	0	0	0	0	0	0	0	0	0	0	0	0	0	0	0	0	0	0	0.0149254	0	0	0	0.00980392	0	0	0	0.0425532
Paracladius conversus	0	0	0	0	0	0	0	0	0	0	0	0	0	0	0	0	0	0	0	0	0	0	0.0298507	0.2	0.154472	0.507576	0.813725	0.4	0.384615	0.565217	0
Rheotanytarsus muscicola	0	0	0	0	0	0	0	0	0	0	0	0	0	0	0	0	0	0	0	0	0	0	0	0	0.00813008	0.0378788	0	0.2	0	0	0
Tanytarsus chinyensis	0	0	0	0	0	0	0	0	0	0	0	0	0	0	0	0	0	0	0	0	0	0	0	0	0	0	0	0	0	0	0.0638298
Chironomidae spp.	0	0.0416667	0	0	0	0	0	0	0	0	0	0	0	0	0	0	0	0	0	0	0	0	0.0447761	0.2	0.0162602	0.0681818	0	0	0	0.0434783	0.0425532
Hydropsyche sp.	0	0	0	0	0	0	0	0	0	0	0	0	0	0	0	0	0	0	0	0	0	0	0	0	0	0	0.00980392	0	0	0	0
Acariformes spp.	0	0.0416667	0	0	0	0	0	0	0	0	0	0	0	0	0	0	0	0	0	0	0	0.0104167	0.0298507	0	0.00813008	0.00757576	0.0392157	0.4	0	0.0869565	0
Caridina sp.	0	0	0	0	0	0	0	0	0	0	0	0	0	0.0333333	0	0	0	0	0	0	0	0	0	0	0	0	0	0	0	0	0
Limnoperna fortunei	0.361702	0	0	0	0	0	0	0	0	0	0	0	0	0	0	0	0	0	0	0	0.03125	0	0	0	0	0	0	0	0	0	0
Corbicula fluminea	0	0	0.0714286	0	0	0	0.0714286	0	0	0.030303	0	0.05	0.0851064	0.166667	0.133758	0.0983607	0.092437	0.047619	0.0443686	0.030303	0	0	0	0	0	0.00757576	0	0	0	0	0
Lymnaea stagnalis	0	0	0	0	0	0	0	0	0	0	0	0	0	0	0	0	0	0	0	0	0	0.00520833	0	0	0	0	0	0	0	0	0
Radix ovata	0	0	0	0	0	0	0	0.2	0	0	0	0	0	0	0	0	0	0	0	0	0	0	0	0	0	0	0	0	0	0	0
Radix swinhoei	0	0	0.571429	0.3	0.625	0.0909091	0.357143	0.6	0.861111	0.89899	0.777778	0.425	0.574468	0.3	0.044586	0.52459	0.697479	0.547619	0.740614	0.727273	0.625	0.203125	0.0298507	0	0	0	0	0	0.0769231	0	0
Physa acuta	0	0	0	0	0	0	0	0	0	0	0	0	0	0	0	0	0.0756303	0	0	0	0	0	0	0	0	0	0	0	0	0	0
Hippeutis cantori	0	0	0.0714286	0	0	0	0	0	0	0.010101	0	0	0.0212766	0	0.0318471	0.0163934	0	0	0	0	0.03125	0	0	0	0	0	0	0	0	0	0
Assiminea sp.	0	0	0.0714286	0	0	0	0	0	0	0	0	0	0	0	0	0	0	0	0.0102389	0	0	0	0	0	0	0	0	0	0	0	0
Semisulcospira ningpoensis	0	0	0	0.05	0	0	0	0	0	0.020202	0	0.325	0	0	0	0	0	0.190476	0.0102389	0	0	0	0	0	0	0	0	0	0	0	0
Stenothyra glabra	0	0.0416667	0	0	0	0	0	0.2	0	0	0.0740741	0	0.0212766	0	0	0	0.0168067	0.0595238	0.133106	0	0.03125	0	0.0149254	0	0	0	0	0	0	0	0
Sinotaia purificata	0.0212766	0	0	0	0	0	0	0	0	0	0	0	0	0	0	0	0	0	0	0	0	0	0	0	0	0	0	0	0	0	0
Dugesia japonica	0	0	0	0	0	0	0	0	0	0	0	0	0	0	0	0	0	0	0	0	0	0	0	0	0.333333	0.0151515	0	0	0.230769	0.0434783	0
Nemertea spp.	0	0	0	0	0	0	0	0	0	0	0	0	0	0	0	0	0	0	0	0	0	0	0.238806	0.2	0	0.00757576	0	0	0.153846	0	0
