# Supplementary material for: Spatial Factors Outweigh Environmental Variables in Explaining Fish Beta Diversity Within A Massive Anthropogenically Homogenized Water‐Transfer Canal
Source: Ecol Evol. 2026 Jul 29;16(8):e74077. doi: 10.1002/ece3.74077 (PMC13416753; doi:10.1002/ece3.74077)
Supplement: Supplementary file 7 — Data S7: Resource variables_phytoplankton. [file ECE3-16-e74077-s004.xlsx]

## Sheet: Sheet1
Species	BQ	TC	YY	DZ01	DZ03	ZP01	ZP02	CG	FC01	FC02	FC03	FC04	YX	SHN	LHB	XF	SZ	ZW	CHQ	CHH	ZFHB	HXTX	ZHB	HZ	BPS	DD	DAS	BDY	XHS	HNZ	TCH
Oscillatoria sp.	0	0.0434783	0	0	0	0	0	0	0	0	0	0	0	0	0.0454545	0	0	0	0	0	0	0	0	0	0	0	0	0	0.0239617	0	0
Phormidium sp.	0	0	0	0	0	0	0	0.0364963	0	0	0.033557	0	0.0295858	0.0495049	0	0.0378788	0.0508475	0	0	0.0617284	0	0.0384615	0	0.0184502	0	0	0	0	0	0	0
Anabaena sp.	0	0.0521739	0	0	0	0	0	0	0	0	0	0	0	0	0	0	0	0	0	0	0	0	0	0	0	0	0	0	0.00638978	0	0
Pseudanabaena limnetica	0	0	0	0	0	0	0	0	0	0	0	0	0	0	0	0	0	0	0	0	0	0	0	0	0	0	0	0	0	0	0.10582
Chroococcus sp.	0	0	0	0	0	0.0142857	0	0	0	0	0	0	0	0	0	0	0	0	0	0	0	0	0.00552051	0.0132841	0.0269663	0.00566893	0.038078	0.0148976	0.00638978	0.0168675	0
Microcystis sp.	0.0346821	0.0130435	0.047619	0.0212766	0.0230769	0.00714286	0.00429184	0.0583942	0.0416667	0.0322581	0.00671141	0.0243902	0.0177515	0.00990099	0	0.0151515	0	0.0119522	0	0	0	0	0.115536	0.0752768	0.131461	0.136621	0.106981	0.0619181	0.0942492	0.13253	0
Cocconeis placentula	0.00578035	0	0	0	0	0	0	0.00729927	0	0	0	0.0162602	0	0	0	0	0	0	0	0	0	0	0.000394322	0.00147602	0	0	0	0.00139665	0.00159744	0	0
Cocconeis placentula var.lineate	0	0	0.0190476	0.0212766	0	0.00714286	0.00858369	0	0	0	0	0	0	0.00990099	0	0	0	0	0	0	0	0	0.000788644	0.000369004	0	0	0	0	0	0	0
Cocconeis Cpediculuspediculus	0	0	0	0	0	0	0	0	0	0	0	0	0	0	0.00378788	0	0	0	0	0	0	0	0	0	0	0	0	0	0	0	0
Achnanthes lanceolata	0	0	0.00952381	0.0106383	0	0.0285714	0.00858369	0	0	0	0.0201342	0	0.0295858	0.039604	0.0340909	0.0568182	0.0508475	0.0438247	0.0594059	0.0123457	0.0812183	0.0410256	0.0035489	0.00701107	0.00786517	0.0175737	0.00362647	0.0311918	0.0295527	0.046988	0
Achnanthes sp.	0	0	0	0	0	0	0	0	0	0	0.0134228	0	0.0118343	0	0.0113636	0.0189394	0.00338983	0.0199203	0.00990099	0.00411523	0.00507614	0.0205128	0.000788644	0	0	0	0	0	0	0	0
Achnanthidium catenatum	0	0	0	0	0	0	0	0	0	0	0	0	0	0	0	0	0	0	0	0	0	0	0	0	0	0	0	0	0	0	0.015873
Nitzschia palea	0.0635838	0.0217391	0.0285714	0.0319149	0.0461538	0.0142857	0.0386266	0.0583942	0.0625	0.0860215	0.0536913	0.00813008	0.0710059	0.00990099	0.00378788	0.0416667	0	0	0.0049505	0.0123457	0.00507614	0	0.0177445	0.0118081	0.00449438	0.00793651	0.00906618	0.00977654	0.0678914	0.0060241	0
Nitzschia sp.	0.00578035	0	0.0190476	0.0212766	0	0	0.00429184	0	0	0	0	0.0162602	0	0	0	0	0.00677966	0	0	0.0164609	0	0	0	0.000738007	0	0	0	0	0	0	0
Nitzschia amphibia	0.00578035	0.313043	0.00952381	0.0212766	0.0615385	0.00714286	0.0300429	0.00729927	0.0520833	0.0322581	0.0268456	0.0487805	0.035503	0.0445545	0.030303	0.0530303	0.020339	0.0119522	0.0247525	0.00411523	0.0101523	0.0333333	0.0138013	0.0217712	0.00561798	0.0204082	0.0262919	0.0260708	0.0567093	0.0301205	0
Nitzschia paradoxa	0	0	0.00952381	0	0	0	0	0	0	0	0	0	0	0	0	0	0	0	0	0	0	0	0	0	0	0	0	0	0	0	0
Nitzschia acicularis	0	0.0173913	0	0	0	0	0.00429184	0	0.0416667	0.0537634	0	0.0243902	0.0177515	0	0.0265152	0	0.0169492	0	0.00990099	0.0288066	0	0	0.000394322	0.000738007	0.0011236	0.00170068	0.00181324	0	0	0	0
Nitzschia umbonata	0	0	0	0	0	0	0	0	0	0	0	0	0	0	0	0	0	0	0	0	0	0	0	0	0	0	0	0	0	0	0.005291
Surirella linearis	0.00578035	0	0	0	0	0	0	0	0	0	0	0	0	0	0	0	0	0	0	0	0	0	0	0	0	0	0	0	0	0	0
Eunotia pectinalis	0	0	0	0.0425532	0.0769231	0.05	0.0729614	0.0583942	0.0833333	0.0537634	0.033557	0.0813008	0.0295858	0.039604	0.0416667	0.0227273	0.0271186	0.00398406	0.0049505	0.0576132	0.0304569	0.0230769	0.0090694	0.00110701	0.0146067	0.0119048	0.0108794	0.0018622	0.00319489	0.00963855	0
Eunotia sp.	0	0	0	0	0	0	0	0	0	0	0	0	0.0118343	0	0.0378788	0	0.0101695	0	0	0	0	0	0.000394322	0.00221402	0.00337079	0.00226757	0.000906618	0.000465549	0.00638978	0.0108434	0
Cymbella ehrenbergii	0	0	0	0	0	0.0142857	0	0	0.0104167	0	0	0	0	0	0	0	0	0	0	0	0	0	0	0	0	0	0	0	0	0	0
Cymbella aspera	0	0	0	0	0.00769231	0	0	0	0	0	0	0	0	0.00990099	0	0	0	0.00796813	0	0.00411523	0.00507614	0	0.000788644	0.000369004	0.0011236	0.00113379	0.000906618	0	0	0	0
Cymhella affinis	0.00578035	0.00434783	0.0285714	0.0425532	0.0461538	0.0642857	0.0300429	0.0437956	0.03125	0.0537634	0.161074	0.0487805	0.035503	0.0495049	0.0340909	0.147727	0.0508475	0.0717131	0.0495049	0.090535	0.0507614	0.0461538	0.00552051	0.00774908	0.0393258	0.0306122	0.0317316	0.0200186	0.0327476	0.039759	0
Cymhella tumida	0	0	0	0	0.0153846	0.00714286	0	0.0145985	0.0208333	0	0	0.0406504	0	0	0.00757576	0.00378788	0.0135593	0.00796813	0.0247525	0.00411523	0.0101523	0.00769231	0	0	0	0	0	0	0	0	0
Cymbella lanceolata	0	0	0	0	0.00769231	0	0	0	0	0	0	0	0	0	0	0	0	0	0	0	0	0	0	0	0	0	0	0	0	0	0
Cymhella sp.	0	0	0	0.0106383	0	0	0.00858369	0.0145985	0	0	0	0	0.00591716	0.0247525	0.0151515	0.030303	0.0101695	0.0278884	0.0247525	0.0205761	0.0812183	0.0128205	0	0.000738007	0	0	0	0.000931099	0	0	0
Cymbella pusilla	0.0520231	0	0	0	0	0.0142857	0.0343348	0.0948905	0.0625	0.0215054	0.00671141	0.0162602	0.00591716	0.0742574	0.030303	0.0340909	0.0711864	0.0478088	0.0742574	0.037037	0.0152284	0.025641	0.00118297	0.00221402	0.00337079	0.00170068	0.00181324	0.00139665	0.00239617	0.00361446	0
Cymbella cymbiformis	0.00578035	0	0	0	0	0.0214286	0	0.00729927	0	0.0537634	0.167785	0.146341	0.106509	0.10396	0.0984848	0.0340909	0.115254	0.123506	0.118812	0.0452675	0.0761421	0.130769	0.00394322	0.00553505	0.0359551	0.0209751	0.0389846	0.0228119	0.034345	0.0228916	0
Cymbella neocistula	0	0	0	0	0.00769231	0	0	0	0	0	0	0.00813008	0	0.00990099	0	0.00757576	0.00677966	0	0	0	0	0	0	0	0	0	0	0	0	0	0
Cymbella turgidula	0	0	0	0	0.0384615	0.00714286	0.0300429	0	0.0520833	0.0107527	0.0201342	0.0243902	0.00591716	0.0049505	0.0189394	0.00757576	0.0101695	0.0239044	0.00990099	0.0329218	0.00507614	0.0205128	0.00157729	0.00184502	0.00674157	0.00340136	0.019039	0.00418994	0.000798722	0.00722892	0
Cymbella sinensis	0	0	0	0	0	0	0	0	0	0	0	0	0	0	0	0	0	0	0	0	0	0	0	0	0	0	0	0	0	0	0.111111
Cymbella vulgata	0	0	0	0	0	0	0	0	0	0	0	0	0	0	0	0	0	0	0	0	0	0	0	0	0	0	0	0	0	0	0.010582
Amphora ovalis	0	0	0	0	0	0	0	0	0	0	0.00671141	0	0	0	0	0	0	0	0	0	0	0	0	0	0	0	0	0	0	0	0
Gomphonema simus	0	0	0	0	0.00769231	0	0	0	0.0104167	0	0	0	0.00591716	0	0	0	0	0	0	0	0	0	0	0	0	0	0	0	0	0	0
Gomphonema sp.	0.00578035	0	0	0	0	0	0	0	0	0	0	0	0	0	0.00378788	0	0.00677966	0	0	0	0	0	0	0	0	0	0	0	0	0	0
Gomphonema gracile	0	0	0	0	0	0	0.00429184	0.00729927	0	0	0.00671141	0	0.0118343	0	0.00757576	0	0	0	0	0.0123457	0.00507614	0.00512821	0.000788644	0	0	0	0	0.000465549	0	0	0
Gomphonema turris	0	0	0	0	0	0	0.00429184	0	0	0	0	0	0.00591716	0	0.00378788	0.0113636	0	0	0	0	0.0101523	0.00512821	0	0	0	0	0	0	0	0	0
Gomphonema mintus	0	0.00434783	0.00952381	0	0	0.00714286	0	0	0	0	0.0134228	0	0	0	0	0	0	0.00398406	0	0	0	0	0	0.000369004	0	0	0	0	0	0	0
Gomphonema constrictum var. capitatum	0	0.00434783	0	0	0	0	0	0	0.0104167	0	0	0.00813008	0.00591716	0	0.00378788	0.00378788	0.00677966	0.00398406	0.0049505	0.00411523	0.00507614	0.0025641	0	0	0	0	0	0	0	0	0
Gyrosigma acuminatum	0	0	0	0	0.00769231	0.00714286	0.00429184	0	0.0104167	0	0	0.0162602	0	0.0049505	0.00378788	0	0.00677966	0	0	0	0	0	0	0	0	0	0	0	0	0	0
Diploneis ovalis	0	0	0	0	0	0	0	0	0	0	0	0	0	0	0.00378788	0	0	0	0	0	0	0	0	0	0	0	0	0	0	0	0
Stauroneis anceps	0.017341	0.00869565	0.0190476	0.0106383	0.0384615	0.0214286	0.0515021	0.00729927	0.0208333	0.0752688	0.0402685	0.0487805	0.0177515	0.0247525	0.0113636	0.0113636	0.0101695	0.0159363	0.0148515	0.00823045	0.0406091	0.0564103	0.00157729	0.00332103	0.00224719	0.000566893	0.00725295	0.00139665	0.00958466	0.00481928	0
Amphiprora sp.	0	0	0	0	0	0	0	0	0	0	0	0	0	0	0	0	0	0	0	0.00411523	0	0	0	0	0	0	0	0	0	0	0
Navicula radiosa	0.00578035	0.00434783	0.0952381	0.117021	0.0461538	0.0214286	0.0386266	0.0145985	0.0208333	0.0645161	0.0134228	0.0243902	0.0295858	0.0148515	0.0227273	0.0151515	0.00677966	0.00398406	0.0049505	0.00823045	0.00507614	0.0025641	0.00118297	0.000738007	0	0.000566893	0	0.000931099	0	0	0
Navicula rhynchocephala	0	0	0	0	0	0	0.00429184	0	0	0	0	0	0	0.0049505	0.00757576	0	0	0	0	0	0	0.00769231	0	0	0	0	0	0	0	0	0
Navicula simples	0.0115607	0.0130435	0.00952381	0.0106383	0.0153846	0.00714286	0.0300429	0.0218978	0.0520833	0.0322581	0.0201342	0.00813008	0.0532544	0.0990099	0.102273	0.0340909	0.111864	0.0717131	0.10396	0.0329218	0.0304569	0.0538462	0.00512618	0.0180812	0.00449438	0.0124717	0.00725295	0.00698324	0.0439297	0.00361446	0
Navicula subseminulum	0	0	0	0	0	0	0	0	0	0	0	0	0.00591716	0	0	0	0.00677966	0	0	0	0.00507614	0.0025641	0	0	0	0	0	0	0	0	0
Navicula amphibola	0	0	0	0	0	0	0	0.00729927	0.0104167	0	0	0	0	0	0.00378788	0	0.00677966	0	0	0	0	0	0	0	0	0.000566893	0	0.000931099	0.00319489	0	0
Navicula perrostrata	0	0	0	0	0	0	0	0	0	0	0.00671141	0	0	0	0.00378788	0	0	0	0	0	0	0	0	0	0	0	0	0	0	0	0
Navicula cincta	0	0	0	0	0	0	0.0128755	0	0	0	0.0268456	0	0.00591716	0	0.00378788	0	0	0	0	0.00411523	0.0152284	0	0	0	0	0	0	0	0	0	0
Navicula0cincta0var.leptocephala	0.0115607	0	0	0	0	0	0.0171674	0.0218978	0.0104167	0	0	0	0	0.00990099	0.00757576	0	0	0	0.00990099	0.00823045	0.0101523	0.0282051	0.00197161	0	0	0.00226757	0	0	0.00239617	0	0
Navicula pupula	0	0	0	0	0	0	0.0171674	0	0.0104167	0	0	0	0	0	0	0.00757576	0	0	0.00990099	0.00411523	0.0203046	0	0.000788644	0.000738007	0.00224719	0.000566893	0.00181324	0.00139665	0.000798722	0.00361446	0
Navicula avenacea	0	0	0	0	0	0	0.00429184	0	0	0	0.00671141	0	0.0118343	0	0.0113636	0.00757576	0	0	0.0148515	0.00411523	0.0101523	0.00512821	0	0	0	0	0	0	0	0	0
Navicula cryptocephala	0	0	0	0	0	0	0	0	0	0	0	0	0	0	0	0	0	0	0	0	0	0	0	0	0	0	0	0	0	0	0.021164
Navicula sp.	0.017341	0	0	0	0.0461538	0	0	0	0.0208333	0	0.0134228	0	0.0118343	0.00990099	0.00757576	0.0113636	0.0169492	0.0159363	0.0148515	0.00411523	0.0101523	0.0282051	0.00473186	0.00479705	0.00898876	0.0187075	0.00725295	0.0218808	0.0511182	0.013253	0
Fragilaria sp.	0.0115607	0	0	0	0	0	0	0	0	0	0	0.0162602	0.0236686	0.00990099	0.0189394	0	0.00677966	0	0.00990099	0	0	0	0	0	0	0	0	0	0.00159744	0	0
Fragilaria capucina	0	0	0	0	0	0	0	0	0	0	0	0.00813008	0.0177515	0	0	0.00378788	0.0135593	0.00398406	0.0049505	0.00411523	0.0101523	0.0102564	0.000394322	0.00221402	0.00337079	0.00113379	0.000906618	0.00139665	0.00479233	0.00120482	0
Fragilaria ficeps	0	0	0	0.0212766	0	0	0	0.0145985	0.03125	0.0215054	0	0	0.00591716	0.0148515	0.00757576	0.0189394	0	0.00796813	0	0	0	0.00512821	0.00315457	0.00110701	0.00337079	0.00113379	0.00181324	0.00512104	0.00638978	0.00481928	0
Fragilaria crotonensis	0	0	0.0285714	0	0.0538462	0.0357143	0	0	0	0	0	0	0.0177515	0	0.0113636	0	0	0	0	0	0	0	0.00157729	0	0	0	0	0.0037244	0	0.00361446	0.010582
Fragilaria intermedia	0.017341	0.00434783	0.047619	0.106383	0.0230769	0.00714286	0.0429185	0.0145985	0.09375	0.107527	0.0134228	0.00813008	0.0591716	0.019802	0.0227273	0.0113636	0.020339	0.00398406	0.0148515	0.0534979	0.0253807	0.0025641	0.00157729	0.000369004	0.00449438	0.00396825	0.000906618	0	0	0	0
Diatoma sp.	0	0	0	0	0	0	0	0	0	0	0	0	0	0	0	0	0	0	0.0049505	0	0.00507614	0	0	0	0	0	0	0	0	0	0
Diatoma vulgare	0	0	0.0190476	0	0	0	0	0.0145985	0	0.0215054	0	0	0	0.0049505	0.00757576	0	0	0	0	0	0.0101523	0	0	0	0.0011236	0	0	0	0.00399361	0	0
Diatoma tenue	0	0	0	0.0106383	0	0	0	0	0	0	0	0	0.0177515	0.00990099	0.0151515	0.0151515	0.00677966	0.00398406	0.0049505	0.0123457	0.00507614	0.0025641	0	0	0	0	0	0	0	0	0
Diatoma mesodon	0	0	0	0.0106383	0	0.0142857	0.00429184	0	0	0	0	0	0	0.0049505	0.00378788	0.00757576	0	0.00796813	0.0049505	0.00411523	0.0101523	0	0	0	0	0.000566893	0	0	0	0	0
Asterionella formosa	0	0	0	0	0.00769231	0	0	0	0	0	0	0	0	0	0	0	0	0	0	0	0	0	0	0	0	0	0	0	0	0	0
Synedra acus	0.017341	0.0130435	0.0190476	0	0	0	0	0	0	0	0.0402685	0.0243902	0.0295858	0.0594059	0.0454545	0.0606061	0.138983	0.282869	0.207921	0.218107	0.279188	0.0923077	0.0319401	0.0250923	0.0280899	0.0277778	0.00815957	0.00744879	0.0071885	0.00963855	0.010582
Synedra amphicephala	0	0	0	0	0	0	0	0	0	0	0	0	0	0	0	0	0	0	0.0049505	0	0	0	0	0	0	0	0	0	0	0	0
Synedra pulchella	0	0	0	0	0.00769231	0	0	0	0	0	0.0134228	0	0.00591716	0.0148515	0.00757576	0	0	0	0	0	0	0	0.000788644	0	0	0	0	0	0	0	0
Synedra ulna	0.017341	0.00869565	0	0.0425532	0	0.0285714	0	0	0	0.0215054	0.0134228	0	0.035503	0	0.030303	0.0681818	0.0711864	0.0836653	0.039604	0.102881	0.071066	0.0769231	0.0138013	0.00221402	0.00449438	0.00170068	0.00271986	0.0018622	0.00399361	0.00120482	0.010582
Synedra sp.	0	0	0	0	0	0	0	0	0	0	0	0.0162602	0	0	0.00757576	0.00757576	0	0	0.0148515	0	0	0	0	0.000738007	0	0	0	0	0	0	0
Cyclotella sp.	0.468208	0.313043	0.447619	0.382979	0.238462	0.3	0.39485	0.350365	0.15625	0.0967742	0.167785	0.219512	0.106509	0.108911	0.0454545	0.0378788	0.0542373	0.0478088	0.029703	0.0246914	0.0152284	0.107692	0.0212934	0.0225092	0.00786517	0.0300454	0.0253853	0.00837989	0.0519169	0.00361446	0
Melosíra varians	0.017341	0	0	0	0.0153846	0.0214286	0.00858369	0.0291971	0.0416667	0.0215054	0.033557	0.0406504	0.0118343	0.0346535	0.0416667	0.0227273	0	0.0119522	0.029703	0.00411523	0.0101523	0.0307692	0.00236593	0	0	0.00226757	0.00271986	0	0.00399361	0.00722892	0
Melosíra granulata	0	0.121739	0.0190476	0	0	0	0.0343348	0	0	0.0215054	0	0.0243902	0	0	0	0	0	0	0	0	0	0.0333333	0	0	0	0	0	0.00558659	0.014377	0	0.005291
Melosira0granulata var.angustissima	0.0346821	0	0	0	0	0	0	0.0218978	0	0.0322581	0	0	0.0177515	0.039604	0	0	0	0	0	0	0	0.0230769	0	0	0	0	0	0.00651769	0	0.0192771	0
Melosira distans	0	0	0	0	0	0	0.0171674	0	0	0	0	0	0	0	0.0151515	0	0	0	0	0	0	0	0	0	0	0	0	0	0	0	0
Oocystis solitaria	0.0289017	0.00869565	0.00952381	0	0	0	0	0	0	0	0	0	0.0177515	0	0	0.0227273	0	0	0.00990099	0.00823045	0.00507614	0.00512821	0	0.000369004	0	0.00113379	0.000906618	0	0	0	0
Oocystis lacustris	0	0	0	0	0.0923077	0.0285714	0	0	0	0	0	0	0	0	0	0	0	0	0	0	0	0	0	0	0	0	0	0	0	0	0
Pediastrum simplex var. duodenarium	0	0	0	0	0	0.0571429	0	0	0	0	0	0	0	0	0	0.0606061	0	0	0	0	0	0	0	0	0	0	0	0	0	0	0.47619
Ankistrodesmus acicularis	0	0	0	0	0	0.00714286	0	0	0	0	0	0	0	0	0	0	0	0	0	0	0	0	0	0	0	0	0	0	0	0	0
Monoraphidium komarkovae	0	0	0	0	0	0	0.00429184	0	0.0104167	0	0	0	0	0.0049505	0	0	0	0	0	0	0	0.0025641	0	0	0	0	0	0	0	0	0
Chlorella vulgaris	0.104046	0.026087	0.0285714	0.0425532	0.0307692	0	0.0128755	0	0	0	0.0201342	0	0	0	0	0	0	0	0	0	0	0	0.0256309	0.00147602	0.00449438	0.00510204	0.00362647	0.0172253	0.0391374	0.0228916	0
Schroederia setigera	0.00578035	0.00434783	0	0	0	0	0	0	0	0	0	0	0	0	0	0	0	0	0	0	0	0	0	0	0	0	0	0	0	0	0
Tetrastrum staurogeniaeforme	0.0231214	0	0	0	0	0	0	0	0	0	0	0	0	0	0	0	0	0	0	0	0	0	0	0	0	0	0	0	0	0	0
Scenedesmus bijuga	0	0	0.0761905	0	0	0.0571429	0	0	0	0	0	0	0	0	0	0	0	0	0	0	0	0	0.044164	0.0782288	0.0719101	0.0136054	0.0181324	0.0204842	0.028754	0.0192771	0
Scenedesmus quadricauda	0	0	0	0	0	0	0	0	0	0.0430108	0	0	0	0	0	0	0	0	0	0	0	0	0	0	0	0.00453515	0.00543971	0	0	0.0144578	0
Scenedesmus linearis	0	0	0	0	0	0	0	0	0	0	0	0	0	0	0	0	0	0	0	0	0	0	0	0	0	0	0	0	0	0	0.021164
Ulothrix zonata	0	0	0	0	0	0.0285714	0	0	0	0	0	0	0.0295858	0	0.0227273	0	0	0	0	0	0	0	0	0	0	0	0	0	0.00399361	0	0
Closterium gracile	0	0	0	0	0	0	0	0.00729927	0	0	0	0	0	0	0	0	0	0	0	0	0	0	0	0	0	0	0	0	0	0	0
Pleurotaenium maxinum	0	0	0	0	0	0	0	0	0	0	0	0	0	0	0	0.00378788	0	0	0	0	0	0	0	0	0	0	0	0	0	0	0
Mougeotia sp.	0	0	0	0	0	0	0	0	0	0	0	0	0.00591716	0	0.00378788	0	0.00677966	0	0	0	0	0	0	0	0	0	0	0	0	0.00240964	0
Spirogyra sp.	0	0	0	0	0	0	0.0171674	0	0	0	0	0	0.00591716	0	0.00757576	0	0.0271186	0.0159363	0.00990099	0.0411523	0.0101523	0.0102564	0.00118297	0	0.00449438	0	0	0.00139665	0.00159744	0	0
Trachelomonas oblonga	0	0	0	0	0	0.00714286	0	0	0	0	0	0	0	0	0	0	0	0	0	0	0	0	0	0	0	0	0	0	0	0	0
Chroomonas acuta	0	0	0	0.0212766	0.0307692	0.0785714	0	0.0510949	0.0208333	0.0215054	0	0.0325203	0	0.0247525	0.0340909	0.0454545	0.0101695	0.00796813	0.0148515	0	0	0	0	0	0	0	0	0	0	0	0
Cryptomonas ovata	0	0	0	0	0	0	0	0	0	0.0215054	0	0	0	0	0	0	0	0.00398406	0	0	0	0	0	0	0	0	0	0	0	0	0
Cryptomonas erosa	0	0	0	0	0.00769231	0.00714286	0	0.0145985	0.0104167	0	0	0	0.0118343	0	0.00378788	0	0	0	0	0	0	0	0	0	0	0	0	0	0	0	0
Phormidium tenue	0	0	0	0	0	0	0	0	0	0	0	0	0	0	0	0	0	0	0	0	0	0	0.0138013	0.00369004	0.0561798	0.0198413	0.0181324	0	0	0.0301205	0
Aphanocapsa elachista	0	0	0	0	0	0	0	0	0	0	0	0	0	0	0	0	0	0	0	0	0	0	0	0	0.0449438	0	0	0	0.0159744	0	0
Hantzschia sp.	0	0	0	0	0	0	0	0	0	0	0	0	0	0	0	0	0	0	0	0	0	0	0.000394322	0	0	0	0	0	0	0	0
Grunowia tabellaria	0	0	0	0	0	0	0	0	0	0	0	0	0	0	0	0	0	0	0	0	0	0	0	0	0	0	0	0	0.0199681	0	0
Gomphonema parvulum	0	0	0	0	0	0	0	0	0	0	0	0	0	0	0	0	0	0	0	0	0	0	0	0.000369004	0	0	0	0	0	0	0
Pinnularia sp.	0	0	0	0	0	0	0	0	0	0	0	0	0	0	0	0	0	0	0	0	0	0	0.000394322	0	0	0	0	0	0	0	0
Navicula exigua	0	0	0	0	0	0	0	0	0	0	0	0	0	0	0	0	0	0	0	0	0	0	0.000394322	0.000738007	0.00224719	0.00226757	0.00181324	0.000931099	0.00239617	0.00120482	0
Navicula pupula f. capitata	0	0	0	0	0	0	0	0	0	0	0	0	0	0	0	0	0	0	0	0	0	0	0.00118297	0.00184502	0.00449438	0	0	0.0018622	0	0	0
Sphaerocystis sp.	0	0	0	0	0	0	0	0	0	0	0	0	0	0	0	0	0	0	0	0	0	0	0	0	0	0.0181406	0	0	0	0	0
Golenkinia radiata	0	0	0	0	0	0	0	0	0	0	0	0	0	0	0	0	0	0	0	0	0	0	0	0.000369004	0	0	0	0	0	0	0
Pediastrum simplex	0	0	0	0	0	0	0	0	0	0	0	0	0	0	0	0	0	0	0	0	0	0	0.00157729	0	0	0	0.0145059	0	0	0	0
Pediastrum simplex var. sturmii	0	0	0	0	0	0	0	0	0	0	0	0	0	0	0	0	0	0	0	0	0	0	0	0.0177122	0	0.0181406	0	0	0	0	0
Pediastrum simplex var. biwaeuse	0	0	0	0	0	0	0	0	0	0	0	0	0	0	0	0	0	0	0	0	0	0	0	0	0	0	0	0	0	0	0.126984
Pediastrum duplex var. reticulatum	0	0	0	0	0	0	0	0	0	0	0	0	0	0	0	0	0	0	0	0	0	0	0	0.0206642	0	0.0181406	0.0652765	0.0297952	0	0	0
Tetrachlorella alternans	0	0	0	0	0	0	0	0	0	0	0	0	0	0	0	0	0	0	0	0	0	0	0.00157729	0	0	0	0	0	0	0	0
Tetra?dron minimum	0	0	0	0	0	0	0	0	0	0	0	0	0	0	0	0	0	0	0	0	0	0	0	0.00184502	0	0.00170068	0.000906618	0.00325884	0.00319489	0.00361446	0.005291
Monoraphidium minutum	0	0	0	0	0	0	0	0	0	0	0	0	0	0	0	0	0	0	0	0	0	0	0	0	0	0	0	0	0.000798722	0.00120482	0
Coelastrum poiychordum	0	0	0	0	0	0	0	0	0	0	0	0	0	0	0	0	0	0	0	0	0	0	0.586751	0.543173	0.395506	0.480726	0.478694	0.625698	0.230032	0.366265	0
Coelastrum sp.	0	0	0	0	0	0	0	0	0	0	0	0	0	0	0	0	0	0	0	0	0	0	0	0	0	0	0	0	0.00638978	0.0385542	0
Coelastrum sphasricum	0	0	0	0	0	0	0	0	0	0	0	0	0	0	0	0	0	0	0	0	0	0	0.0378549	0.0708487	0.0359551	0.0136054	0.00725295	0.0148976	0.0638978	0.086747	0
Coelastrum reticulatum	0	0	0	0	0	0	0	0	0	0	0	0	0	0	0	0	0	0	0	0	0	0	0	0	0	0	0	0	0	0	0.042328
Crucigenia rectangularis	0	0	0	0	0	0	0	0	0	0	0	0	0	0	0	0	0	0	0	0	0	0	0.00473186	0	0	0	0	0	0	0	0
Scenedesmus parvus	0	0	0	0	0	0	0	0	0	0	0	0	0	0	0	0	0	0	0	0	0	0	0	0.00295203	0	0	0.00725295	0	0	0	0
Scenedesmus sp.	0	0	0	0	0	0	0	0	0	0	0	0	0	0	0	0	0	0	0	0	0	0	0	0	0	0	0	0	0.00319489	0	0
Westellopsis sp.	0	0	0	0	0	0	0	0	0	0	0	0	0	0	0	0	0	0	0	0	0	0	0.00630915	0	0	0	0	0	0	0	0
Pleodorina californica	0	0	0	0	0	0	0	0	0	0	0	0	0	0	0	0	0	0	0	0	0	0	0	0	0.0269663	0.0362812	0.0217588	0.0111732	0	0.00722892	0
Closterium parvulum var. angustum	0	0	0	0	0	0	0	0	0	0	0	0	0	0	0	0	0	0	0	0	0	0	0	0	0	0	0	0	0.00319489	0	0
Cosmarium sp.	0	0	0	0	0	0	0	0	0	0	0	0	0	0	0	0	0	0	0	0	0	0	0	0	0	0	0	0.000465549	0.00159744	0	0
Cosmarium laeve var. septentrionale	0	0	0	0	0	0	0	0	0	0	0	0	0	0	0	0	0	0	0	0	0	0	0	0.000738007	0	0.000566893	0	0	0	0.00240964	0
Euglena caudata	0	0	0	0	0	0	0	0	0	0	0	0	0	0	0	0	0	0	0	0	0	0	0	0	0	0	0	0.000931099	0	0	0
Parvodinium pusillum	0	0	0	0	0	0	0	0	0	0	0	0	0	0	0	0	0	0	0	0	0	0	0	0	0	0	0	0	0	0.00120482	0
Peridiniopsis cunningtonii	0	0	0	0	0	0	0	0	0	0	0	0	0	0	0	0	0	0	0	0	0	0	0	0	0	0	0	0	0	0	0.010582
Peridinium pusillum	0	0	0	0	0	0	0	0	0	0	0	0	0	0	0	0	0	0	0	0	0	0	0	0	0	0	0	0	0	0	0.010582
Dinobryon sp.	0	0	0	0	0	0	0	0	0	0	0	0	0	0	0	0	0	0	0	0	0	0	0	0	0	0	0	0.000931099	0	0	0
