# Supplementary material for: Spatial Factors Outweigh Environmental Variables in Explaining Fish Beta Diversity Within A Massive Anthropogenically Homogenized Water‐Transfer Canal
Source: Ecol Evol. 2026 Jul 29;16(8):e74077. doi: 10.1002/ece3.74077 (PMC13416753; doi:10.1002/ece3.74077)
Supplement: Supplementary file 8 — Data S8: Resource variables_zooplankton. [file ECE3-16-e74077-s001.xlsx]

## Sheet: Sheet1
Species	BQ	TC	YY	DZ01	DZ03	ZP01	ZP02	CG	FC01	FC02	FC03	FC04	YX	SHN	LHB	XF	SZ	ZW	CHQ	CHH	ZFHB	HXTX	ZHB	HZ	BPS	DD	DAS	BDY	XHS	HNZ	TCH
Rotaria macroceros	0	0	0	0	0	0.0163934	0	0	0	0	0	0	0	0	0	0	0	0	0	0	0	0.0357143	0	0	0	0	0	0	0	0	0
Rotaria tardigrada	0	0	0	0.010989	0	0	0	0	0	0	0	0	0	0	0	0	0	0	0	0	0	0	0	0	0	0	0	0	0	0	0
Rotaria neptunia	0	0	0	0	0	0	0	0	0	0	0	0	0	0	0	0	0	0	0	0	0	0.178571	0	0	0	0	0	0	0	0	0
Brachionus angularis	0	0	0	0	0	0	0	0	0	0	0	0.0625	0	0	0.0517241	0	0	0	0	0	0	0	0	0	0	0	0	0	0	0	0
Euchlanis piriformis	0	0	0	0	0	0	0	0	0	0	0	0.0625	0	0	0	0	0	0	0.08	0	0	0	0	0	0	0	0	0	0	0	0
Lecane lunaris	0	0	0	0	0	0	0	0	0	0	0	0.0625	0	0	0	0	0	0	0	0	0	0	0	0	0	0	0	0	0	0	0
Asplanchna priodonta	0.0833333	0.00157233	0	0	0	0	0	0.0238095	0.0108696	0	0	0	0.0153846	0	0	0	0	0	0	0	0	0	0	0	0	0	0	0	0	0.0909091	0
Proales fallaciosa	0	0	0	0	0	0	0	0	0	0	0	0	0	0	0.0172414	0	0	0	0	0	0	0	0	0	0	0	0	0	0	0	0
Pleurotrocha petromyzon	0	0	0	0	0	0	0	0	0	0	0	0	0	0	0	0	0	0	0	0	0	0.0357143	0	0.047619	0	0	0	0	0	0	0
Cephalodella gibba	0	0	0	0	0	0	0	0	0	0	0	0	0	0	0.0517241	0	0	0	0	0	0	0	0	0	0	0	0	0	0	0	0
Ascomorpha ecaudis	0	0	0	0	0.131868	0	0	0	0	0.0487805	0	0	0	0	0	0.0555556	0	0	0	0	0.0555556	0	0	0	0	0	0	0	0	0.181818	0.333333
Polyarthra dolichoptera	0	0	0	0	0	0	0	0	0	0	0.0294118	0	0	0	0	0	0	0	0	0	0	0	0	0	0	0	0	0	0	0	0
Polyarthra vulgaris	0	0	0	0	0	0	0	0	0	0	0	0	0.0153846	0	0.0344828	0	0	0	0	0	0	0	0	0	0	0	0	0	0	0	0
Synchaeta pectinata	0	0	0	0	0	0	0	0	0	0	0	0	0	0	0	0	0	0	0	0	0.111111	0.107143	0	0	0	0	0	0	0	0.0909091	0
Conochilus unicornis	0	0	0	0	0	0.0491803	0	0	0	0	0	0	0	0	0	0	0	0	0	0	0	0	0	0	0	0	0	0	0	0	0
Conochiloides dossuarius	0	0	0	0	0.010989	0	0	0	0	0	0	0	0	0	0.0517241	0	0	0.0714286	0	0	0	0	0	0	0	0	0	0	0	0	0
Collotheca pelagica	0	0	0	0	0	0	0	0	0.0108696	0	0	0	0	0	0	0	0	0	0	0	0	0	0	0	0	0	0	0	0	0	0
Daphnia pulex	0.104167	0.0204403	0.20915	0.10989	0.0549451	0.0655738	0.378378	0.0952381	0.173913	0.109756	0.308824	0	0.153846	0.2	0.0344828	0.0555556	0	0.0714286	0.04	0	0.166667	0.0357143	0	0	0	0	0	0	0	0	0
Daphnia cucullata	0.125	0.893082	0.627451	0.813187	0.692308	0.459016	0.297297	0.595238	0.565217	0.682927	0.558824	0.5	0.492308	0.525	0.137931	0.416667	0.433333	0.214286	0.24	0.416667	0.111111	0.178571	0.266667	0.142857	0	0.109091	0.0142857	0	0	0	0
Simocephalus vetulus	0	0	0	0	0	0.0491803	0	0	0	0	0	0	0	0	0.0172414	0	0	0	0	0	0	0	0	0	0	0	0	0	0	0	0
Ceriodaphnia quadrangula	0	0	0	0	0	0	0	0	0	0	0.0147059	0	0	0	0.0344828	0	0	0	0	0	0	0	0	0	0	0	0	0	0	0	0
Bosmina longirostris	0.0416667	0	0.00653595	0	0	0.0327869	0	0	0	0.0365854	0	0	0	0	0	0.0277778	0.0666667	0	0	0.0833333	0	0	0	0	0	0	0	0	0	0	0.333333
Alona rectangula	0	0	0	0	0	0	0	0	0	0	0	0	0.0307692	0	0.275862	0.111111	0.0333333	0.142857	0.12	0	0	0	0	0	0	0	0	0.375	0	0	0
Alona guttata	0	0	0	0	0	0	0	0	0	0	0	0	0.0307692	0.05	0.12069	0	0.0333333	0.285714	0.24	0.0833333	0.0555556	0.142857	0	0	0	0	0	0	0	0	0
Pleuroxus laevis	0	0	0	0	0	0	0	0	0	0	0	0	0	0	0	0	0	0	0	0.125	0	0	0	0	0	0	0	0	0	0	0
Sinocalanus dorrii	0.0416667	0.0204403	0.0457516	0.010989	0.010989	0.196721	0.162162	0.142857	0.119565	0.0121951	0	0	0.0769231	0.025	0.0344828	0.0555556	0.1	0	0.16	0.25	0.277778	0.0714286	0.4	0.142857	0.181818	0.0727273	0.0428571	0	0	0	0
Schmackeria forbesi	0.145833	0.0251572	0.0130719	0.0274725	0.043956	0.0655738	0.0405405	0.0952381	0	0.0243902	0	0	0	0	0.0344828	0	0	0	0	0	0	0.214286	0	0.047619	0.0909091	0.0181818	0.542857	0	0	0	0
Schmackeria inopinus	0	0	0	0	0	0.0163934	0	0	0	0	0	0	0	0	0	0	0	0	0	0	0	0	0	0.0238095	0	0	0	0	0	0	0
Neodiaptomus schmackeri	0	0	0	0	0.010989	0.0327869	0	0	0	0	0	0	0	0	0	0	0.0333333	0	0	0	0.0555556	0	0	0	0	0	0	0	0	0	0
Phyllodiaptomus tunguidus	0	0.00157233	0.0326797	0	0	0	0	0	0.0108696	0	0	0	0	0	0	0	0	0	0	0.0416667	0.0555556	0	0.0666667	0	0	0	0	0	0	0	0
Tachidius vicinospinalis	0	0	0	0	0	0	0.108108	0	0	0	0	0	0	0	0	0	0	0	0	0	0	0	0	0	0	0	0	0	0	0	0
Elaphoidella decorata	0	0	0	0	0	0	0	0	0	0.0121951	0	0	0	0	0	0	0	0	0	0	0	0	0	0	0	0	0	0	0	0	0
Epactophanes richardi	0	0	0	0	0	0	0	0	0	0	0	0	0	0	0	0.0277778	0	0	0	0	0	0	0	0	0	0	0	0	0	0	0
Onychocamptus mohammed	0.0625	0	0.00653595	0.0164835	0	0	0.0135135	0	0.0978261	0	0.0588235	0.3125	0.169231	0.1	0.0862069	0.138889	0.233333	0.142857	0	0	0.0555556	0	0	0	0	0	0	0	0	0	0
Limnoithona sinensis	0	0.00314465	0	0	0	0	0	0	0	0	0	0	0	0	0	0	0	0	0	0	0	0	0	0	0	0	0	0	0	0	0
Eucyclops macruroides denticulatus	0.0625	0	0	0	0	0	0	0	0	0.0365854	0	0	0	0.025	0	0	0	0	0	0	0	0	0	0	0	0	0	0.125	0	0	0
Microcyclops varicans	0.0416667	0.00628931	0.0326797	0	0	0	0	0.047619	0	0	0	0	0	0	0	0	0	0	0	0	0	0	0	0	0	0	0	0	0	0	0
Microcyclops subaequalis	0.0208333	0	0	0	0	0	0	0	0.0108696	0.0243902	0	0	0	0	0	0	0	0	0	0	0	0	0	0	0	0	0	0	0	0	0
Microcyclops intermedius	0.0416667	0.00157233	0	0	0	0	0	0	0	0	0	0	0	0	0	0	0	0	0	0	0	0	0	0	0	0	0	0	0	0	0
Microcyclops longiarticulatus	0	0.00157233	0	0	0	0	0	0	0	0	0	0	0	0	0.0172414	0	0	0	0	0	0	0	0	0	0	0	0.0285714	0.125	0	0	0
Mesocyclops leuckarti	0.104167	0.00628931	0	0	0	0	0	0	0	0	0	0	0	0	0	0.0277778	0	0.0714286	0	0	0	0	0	0	0	0.0181818	0	0	0	0.0909091	0
Copepod nauplii	0.125	0.0188679	0.0261438	0.010989	0.043956	0.0163934	0	0	0	0.0121951	0.0294118	0	0.0153846	0.075	0	0.0833333	0.0666667	0	0.12	0	0.0555556	0	0	0.52381	0.727273	0.781818	0.371429	0.125	0.25	0.363636	0.333333
Keratella cochlearis	0	0	0	0	0	0	0	0	0	0	0	0	0	0	0	0	0	0	0	0	0	0	0	0	0	0	0	0.125	0	0	0
Notholca acuminata	0	0	0	0	0	0	0	0	0	0	0	0	0	0	0	0	0	0	0	0	0	0	0	0	0	0	0	0	0.25	0	0
Epiphanes clavulatus	0	0	0	0	0	0	0	0	0	0	0	0	0	0	0	0	0	0	0	0	0	0	0	0	0	0	0	0	0	0.0909091	0
Eosphora thoa	0	0	0	0	0	0	0	0	0	0	0	0	0	0	0	0	0	0	0	0	0	0	0	0	0	0	0	0	0.25	0	0
Resticula gelida	0	0	0	0	0	0	0	0	0	0	0	0	0	0	0	0	0	0	0	0	0	0	0	0	0	0	0	0	0	0.0909091	0
Trichocerca lophoessa	0	0	0	0	0	0	0	0	0	0	0	0	0	0	0	0	0	0	0	0	0	0	0	0	0	0	0	0	0.25	0	0
Lacinularia flosculosa	0	0	0	0	0	0	0	0	0	0	0	0	0	0	0	0	0	0	0	0	0	0	0.0666667	0	0	0	0	0	0	0	0
Alona costata	0	0	0	0	0	0	0	0	0	0	0	0	0	0	0	0	0	0	0	0	0	0	0	0	0	0	0	0.125	0	0	0
Canthocamptus carinatus	0	0	0	0	0	0	0	0	0	0	0	0	0	0	0	0	0	0	0	0	0	0	0.2	0.0714286	0	0	0	0	0	0	0
