# Supplementary material for: Spatial Factors Outweigh Environmental Variables in Explaining Fish Beta Diversity Within A Massive Anthropogenically Homogenized Water‐Transfer Canal
Source: Ecol Evol. 2026 Jul 29;16(8):e74077. doi: 10.1002/ece3.74077 (PMC13416753; doi:10.1002/ece3.74077)
Supplement: Supplementary file 9 — Data S9: Sequencing‐depth and read‐retention statistics. [file ECE3-16-e74077-s008.xlsx]

## Sheet: Sheet1
Sample	Raw reads	Raw bases	Clean reads	Clean bases	Q20	Q30	GC content
BQ	461182	68790266	434120	64753395	0.9959	0.9811	0.4522
BQ	461182	63642923	434120	59908297	0.9958	0.9814	0.4083
TC	418111	62363485	399287	59552339	0.9959	0.9805	0.4862
TC	418111	57699239	399287	55099489	0.9958	0.9825	0.434
YY	215584	32155929	203323	30325821	0.9953	0.9776	0.4661
YY	215584	29750479	203323	28057723	0.9957	0.9801	0.4141
DZ01	356702	53202243	335778	50080851	0.9958	0.9805	0.4689
DZ01	356702	49224767	335778	46337057	0.9957	0.98	0.4145
DZ03	428656	63936486	404768	60373293	0.9958	0.9804	0.451
DZ03	428656	59153769	404768	55857175	0.9958	0.9811	0.4053
ZP01	385161	57449713	362422	54057871	0.9956	0.9792	0.4638
ZP01	385161	53152138	362422	50014008	0.9958	0.9809	0.4127
ZP02	443647	66168475	415227	61929473	0.9954	0.9775	0.4579
ZP02	443647	61223087	415227	57301065	0.9958	0.98	0.4057
CG	352791	52622004	332789	49638342	0.9959	0.9815	0.4617
CG	352791	48685077	332789	45924756	0.9957	0.9798	0.4113
FC01	108965	16252274	103797	15481420	0.9959	0.9814	0.4612
FC01	108965	15037110	103797	14323883	0.9959	0.9826	0.4169
FC02	300822	44868498	285138	42528340	0.9957	0.9799	0.4716
FC02	300822	41512368	285138	39347470	0.9959	0.9822	0.422
FC03	271018	40422416	253029	37738983	0.9956	0.9787	0.4674
FC03	271018	37395346	253029	34913067	0.9958	0.9809	0.4171
FC04	261901	39063122	243978	36389798	0.9957	0.9793	0.4633
FC04	261901	36142244	243978	33668844	0.9958	0.9809	0.4126
YX	253307	37781042	240807	35916337	0.9956	0.9801	0.4678
YX	253307	34956239	240807	33231100	0.9958	0.9815	0.4067
SHN	179678	26799113	169435	25271200	0.9956	0.9787	0.47
SHN	179678	24795530	169435	23381964	0.9959	0.9817	0.4203
LHB	208508	31099954	196515	29310437	0.9956	0.9785	0.4645
LHB	208508	28774006	196515	27118617	0.9958	0.9804	0.4091
XF	382751	57091260	361407	53907165	0.9958	0.9806	0.4578
XF	382751	52819472	361407	49873891	0.9956	0.9787	0.4126
SZ	177630	26495493	167901	25044310	0.9961	0.9828	0.4628
SZ	177630	24512861	167901	23170213	0.9957	0.9798	0.4199
ZW	255355	38087062	242770	36209680	0.9957	0.9802	0.4638
ZW	255355	35238870	242770	33502041	0.9959	0.9816	0.4166
CHQ	391352	58373654	370316	55235232	0.9961	0.9821	0.4701
CHQ	391352	54006471	370316	51103178	0.9956	0.9789	0.4477
CHH	261798	39047563	246311	36736684	0.9957	0.98	0.4782
CHH	261798	36128063	246311	33990399	0.9958	0.9812	0.4291
ZFHB	541316	80738364	510791	76183907	0.9956	0.9786	0.4654
ZFHB	541316	74701455	510791	70488236	0.9958	0.9807	0.4138
HXTX	307666	45890413	292315	43596483	0.9956	0.9799	0.455
HXTX	307666	42457832	292315	40337399	0.9959	0.9812	0.4058
TCH	398158	59364676	385287	57444460	0.9981	0.9809	0.482
TCH	398158	54945711	385287	53168997	0.9985	0.9827	0.4226
HNZ	738086	110048046	713184	106333790	0.998	0.9799	0.4757
HNZ	738086	101855720	713184	98418282	0.9984	0.9821	0.4245
XHS	724879	108079088	703126	104835229	0.998	0.9801	0.4874
XHS	724879	100033166	703126	97030975	0.9985	0.9838	0.4435
BDY	575101	85746749	552497	82371944	0.9972	0.9762	0.4645
BDY	575101	79363818	552497	76242161	0.9984	0.9814	0.4116
DAS	568307	84727153	546405	81459189	0.9969	0.9743	0.4615
DAS	568307	78426198	546405	75403240	0.9984	0.981	0.4085
DD	225333	33597591	216448	32271443	0.9977	0.9786	0.4753
DD	225333	31095174	216448	29868459	0.9984	0.9818	0.427
BPS	403206	60116963	385833	57519292	0.9961	0.9747	0.4758
BPS	403206	55642320	385833	53242177	0.9983	0.9808	0.4228
HZ	331987	49498428	320512	47786846	0.9976	0.9788	0.4709
HZ	331987	45814081	320512	44230078	0.9984	0.9816	0.4173
ZHB	489900	73044168	471775	70335884	0.9979	0.9794	0.4659
ZHB	489900	67605839	471775	65102916	0.9983	0.981	0.4131
